# Supplementary material for: ER Stress–Related Genes EIF2AK3, HSPA5, and DDIT3 Polymorphisms are Associated With Risk of Lung Cancer
Source: Front Genet. 2022 Jul 14;13:938787. doi: 10.3389/fgene.2022.938787 (PMC9341132; doi:10.3389/fgene.2022.938787)
Supplement: Supplementary file 1 [file DataSheet1.XLSX]

## Sheet: Sheet1
WELL	TERM	SNP_ID	2nd-PCRP	1st-PCRP	AMP_LEN	UP_CONF	MP_CONF	Tm(NN)	PcGC	PWARN	UEP_DIR	UEP_MASS	UEP_SEQ	EXT1_CALL	EXT1_MASS	EXT1_SEQ	EXT2_CALL	EXT2_MASS	EXT2_SEQ	EXT3_CALL	EXT3_MASS	EXT3_SEQ	EXT4_CALL	EXT4_MASS	EXT4_SEQ	1stPAUSE
W1	iPLEX	rs6750998	ACGTTGGATGCTTCTTTGATTCAGATGGTTG	ACGTTGGATGGGTGAAGCCAATGACAGTAG	116	89.2	86.6	45.3	30.4		F	7093.6	CAGATGGTTGTATTTTATAAGAC	A	7364.8	CAGATGGTTGTATTTTATAAGACA	T	7420.7	CAGATGGTTGTATTTTATAAGACT
W1	iPLEX	rs17037621	ACGTTGGATGAGGGAAACTACCAGACTAGC	ACGTTGGATGGAAGGCAGAGATAGTTATTA	105	86.6	86.6	45.3	35		F	6052	TTTAAGCATACTTCTCACAG	A	6323.2	TTTAAGCATACTTCTCACAGA	T	6379.1	TTTAAGCATACTTCTCACAGT
W1	iPLEX	rs867529	ACGTTGGATGATGGGAGAATTGCTGCCTTG	ACGTTGGATGGTTTGCTAAGGCTGGATGAC	119	98.6	86.6	47.2	53.3		R	4640	ATGTGGGATCCGGTT	G	4887.2	ATGTGGGATCCGGTTC	C	4927.2	ATGTGGGATCCGGTTG
W1	iPLEX	rs17840761	ACGTTGGATGCCCGTGGATGATAAAAGTGC	ACGTTGGATGACTTACAGCTCCGAAGTTTC	133	94.4	81.5	46.5	25	d	F	7682.1	aACAGAATATTGTAACACTATTGAA	A	7953.3	aACAGAATATTGTAACACTATTGAAA	G	7969.3	aACAGAATATTGTAACACTATTGAAG
W1	iPLEX	rs391957	ACGTTGGATGACAAGTCCCGCCTTCACTC	ACGTTGGATGTGGAGGAAGGGAGAACAAGC	138	89.3	86.6	47.3	36.8		F	5849.8	TGTGGGATCTGAAACTTTT	C	6097	TGTGGGATCTGAAACTTTTC	T	6176.9	TGTGGGATCTGAAACTTTTT
W1	iPLEX	rs697221	ACGTTGGATGAGATGGCAGCTGAGTCATTG	ACGTTGGATGCTTGCAGGTCCTCATACCAG	101	98.6	86.6	45.9	41.2		R	5054.3	TCATTGCCTTTCTCCTT	G	5301.5	TCATTGCCTTTCTCCTTC	T	5325.5	TCATTGCCTTTCTCCTTA	A	5381.4	TCATTGCCTTTCTCCTTT
