# Supplementary material for: ER Stress–Related Genes EIF2AK3, HSPA5, and DDIT3 Polymorphisms are Associated With Risk of Lung Cancer
Source: Front Genet. 2022 Jul 14;13:938787. doi: 10.3389/fgene.2022.938787 (PMC9341132; doi:10.3389/fgene.2022.938787)
Supplement: Supplementary file 2 [file DataSheet2.XLSX]

## Sheet: Sheet1
Type	Group	Gender	Age	Smoking	rs6750998	rs17037621	rs867529	rs17840761	rs391957	rs697221
adenosquamous carcinoma	case	female	38	no	T/A	T/A	C/C	G/A	T/C	G/G
Squamous cell carcinoma	case	female	25	no	T/A	T/A	C/C	G/A	C/C	G/G
Adenocarcinoma	case	female	40	no	T/T	T/A	C/C	G/A	T/C	G/G
Small cell lung cancer	case	female	36	no	A/A	T/A	G/C	A/A	T/T	G/G
Small cell lung cancer	case	female	35	no	T/A	T/A	G/G	G/A	C/C	G/A
Adenocarcinoma	case	female	39	no	T/A	T/T	G/G	A/A	T/T	G/G
Small cell lung cancer	case	female	39	no	T/T	T/A	G/G	A/A	T/T	G/G
Adenocarcinoma	case	female	36	no	T/A	T/A	G/C	G/G	C/C	G/G
Adenocarcinoma	case	female	34	no	T/T	T/T	G/C	G/A	T/C	G/A
Adenocarcinoma	case	female	39	no	T/A	T/T	G/C	G/G	C/C	A/A
Adenocarcinoma	case	female	38	no	T/T	T/T	C/C	G/A	T/T	G/A
Adenocarcinoma	case	female	42	no	T/A	T/A	C/C	G/A	C/C	G/A
Squamous cell carcinoma	case	female	49	no	A/A	T/A	C/C	G/G	C/C	G/G
Squamous cell carcinoma	case	female	47	no	T/T	T/T	C/C	G/A	C/C	G/A
Squamous cell carcinoma	case	female	45	no	T/T	T/T	C/C	G/G	T/T	G/G
Small cell lung cancer	case	female	46	no	T/A	T/T	G/C	G/G	T/T	G/G
Small cell lung cancer	case	female	47	no	T/T	T/T	G/C	G/G	T/T	A/A
Squamous cell carcinoma	case	female	49	no	T/T	T/A	G/C	G/G	T/T	G/A
Small cell lung cancer	case	female	46	no	T/A	T/T	G/C	G/G	T/C	G/G
Adenocarcinoma	case	female	48	no	T/T	T/T	G/C	G/G	T/T	A/A
Squamous cell carcinoma	case	female	49	no	T/A	T/A	G/C	G/G	T/C	G/G
Squamous cell carcinoma	case	female	49	no	T/A	T/A	G/C	G/G	C/C	G/G
Adenocarcinoma	case	female	47	no	T/T	A/A	G/C	G/A	T/C	G/G
Adenocarcinoma	case	female	47	no	T/T	T/A	G/G	G/A	T/C	G/G
Adenocarcinoma	case	female	44	no	T/T	T/T	G/C	G/G	T/T	G/A
Adenocarcinoma	case	female	45	no	T/T	T/T	G/C	G/A	T/C	G/G
Squamous cell carcinoma	case	female	46	no	T/T	T/A	C/C	G/G	C/C	G/G
Adenocarcinoma	case	female	44	no	T/A	T/T	G/C	G/A	T/T	G/G
Squamous cell carcinoma	case	female	47	no	T/T	T/T	G/G	G/A	T/C	G/A
Adenocarcinoma	case	female	49	no	T/A	T/A	G/G	G/G	C/C	G/G
Adenocarcinoma	case	female	47	no	T/T	A/A	G/C	G/A	T/T	G/G
Adenocarcinoma	case	female	42	no	T/T	T/A	G/G	G/G	T/T	G/G
Adenocarcinoma	case	female	44	no	T/T	T/A	G/G	G/G	T/T	G/A
Adenocarcinoma	case	female	49	no	T/T	T/T	G/C	G/A	T/T	G/G
Adenocarcinoma	case	female	42	no	T/A	T/A	G/C	G/G	T/T	G/A
Adenocarcinoma	case	female	44	no	T/A	T/A	G/C	G/G	T/T	G/G
Adenocarcinoma	case	female	42	no	T/T	T/T	G/C	G/A	T/T	G/G
Adenocarcinoma	case	female	43	no	T/T	T/A	G/C	G/A	T/T	G/G
Adenocarcinoma	case	female	49	no	T/A	T/T	G/C	G/G	T/T	G/G
Squamous cell carcinoma	case	female	47	no	A/A	T/T	G/C	G/A	T/T	G/A
Squamous cell carcinoma	case	female	49	no	T/A	T/T	G/C	G/A	T/T	G/G
Adenocarcinoma	case	female	58	no	A/A	T/T	G/C	G/G	T/C	G/G
Adenocarcinoma	case	female	53	no	T/A	T/A	C/C	G/A	C/C	G/A
Squamous cell carcinoma	case	female	60	no	T/T	T/A	G/C	G/A	C/C	G/A
Squamous cell carcinoma	case	female	60	no	T/T	T/T	G/C	G/A	C/C	G/G
Adenocarcinoma	case	female	55	no	T/T	T/T	C/C	G/A	T/C	G/G
Small cell lung cancer	case	female	56	no	T/T	A/A	G/C	G/G	C/C	G/A
Adenocarcinoma	case	female	57	no	T/T	T/T	C/C	G/A	T/T	G/G
Adenocarcinoma	case	female	52	no	T/T	T/A	C/C	G/A	T/T	G/A
Adenocarcinoma	case	female	58	no	T/T	T/A	C/C	G/G	T/T	G/A
Adenocarcinoma	case	female	56	no	T/T	T/T	G/C	A/A	T/T	G/A
Adenocarcinoma	case	female	56	no	T/T	T/T	G/C	G/A	T/T	G/A
Squamous cell carcinoma	case	female	60	no	T/T	A/A	C/C	G/A	T/C	G/A
Small cell lung cancer	case	female	54	no	T/T	A/A	G/C	G/A	T/C	G/G
Squamous cell carcinoma	case	female	52	no	T/T	T/T	C/C	G/A	T/C	G/A
poorly differentiated carcinoma	case	female	59	no	T/T	T/A	C/C	G/G	T/T	G/G
Squamous cell carcinoma	case	female	57	no	T/T	T/A	G/C	A/A	T/T	G/A
Adenocarcinoma	case	female	58	no	T/T	A/A	C/C	G/A	T/C	G/A
Adenocarcinoma	case	female	56	no	A/A	T/A	G/G	G/G	T/T	A/A
Adenocarcinoma	case	female	56	no	T/T	T/A	G/G	G/A	T/T	G/G
Adenocarcinoma	case	female	57	no	T/T	T/A	G/G	G/A	T/C	G/G
Adenocarcinoma	case	female	52	no	A/A	T/T	G/C	G/G	T/C	A/A
Adenocarcinoma	case	female	59	no	T/T	T/A	C/C	G/A	T/T	G/G
Small cell lung cancer	case	female	59	no	T/A	T/A	G/C	G/G	T/T	G/A
Adenocarcinoma	case	female	58	no	T/A	T/T	G/G	G/G	T/T	G/G
Small cell lung cancer	case	female	51	no	T/T	T/T	G/C	G/A	T/T	G/A
Squamous cell carcinoma	case	female	54	no	T/T	T/T	G/C	G/A	C/C	G/G
Adenocarcinoma	case	female	59	no	T/A	T/T	G/C	G/A	T/T	G/G
Adenocarcinoma	case	female	54	no	T/T	A/A	G/C	G/A	C/C	G/G
Small cell lung cancer	case	female	53	no	T/T	T/T	C/C	G/A	T/T	G/G
Adenocarcinoma	case	female	52	no	T/T	T/A	C/C	G/G	T/T	G/G
Small cell lung cancer	case	female	55	no	T/T	T/T	C/C	G/A	T/T	G/G
Adenocarcinoma	case	female	52	no	T/T	T/A	G/C	A/A	T/T	G/G
Adenocarcinoma	case	female	58	no	T/A	T/A	C/C	G/A	T/T	G/G
Adenocarcinoma	case	female	60	no	T/T	T/T	G/C	G/A	T/C	G/A
Adenocarcinoma	case	female	53	no	T/T	T/T	C/C	G/G	T/T	G/G
Adenocarcinoma	case	female	59	no	T/T	T/A	G/G	G/A	T/T	G/G
Adenocarcinoma	case	female	59	no	T/A	T/T	G/C	A/A	T/C	G/A
Adenocarcinoma	case	female	56	no	T/T	T/A	G/G	G/A	T/T	G/A
Adenocarcinoma	case	female	59	no	T/T	T/T	C/C	G/A	T/C	G/G
Squamous cell carcinoma	case	female	52	no	T/T	T/T	G/C	G/A	T/C	A/A
Adenocarcinoma	case	female	67	no	T/T	T/T	C/C	A/A	C/C	G/G
Adenocarcinoma	case	female	67	no	T/T	T/A	G/C	G/A	T/T	G/G
Small cell lung cancer	case	female	68	no	T/T	T/T	C/C	G/A	T/C	G/G
Adenocarcinoma	case	female	62	no	T/T	A/A	C/C	A/A	T/C	G/G
Adenocarcinoma	case	female	61	no	T/T	T/A	G/C	A/A	T/C	G/G
Adenocarcinoma	case	female	61	no	A/A	T/T	G/C	G/G	T/C	G/G
Adenocarcinoma	case	female	62	no	T/T	T/A	C/C	G/A	T/C	G/A
Adenocarcinoma	case	female	61	no	T/A	T/A	C/C	A/A	T/T	G/G
adenosquamous carcinoma	case	female	64	no	T/A	A/A	C/C	G/G	T/T	G/G
Small cell lung cancer	case	female	68	no	T/A	T/A	C/C	G/G	T/T	G/G
Small cell lung cancer	case	female	69	no	T/A	T/A	G/C	A/A	T/T	G/A
Adenocarcinoma	case	female	65	no	T/T	T/A	G/C	G/G	T/T	G/A
Small cell lung cancer	case	female	61	no	T/A	T/T	G/C	G/A	T/T	A/A
Small cell lung cancer	case	female	69	no	T/T	T/T	G/C	G/G	T/T	G/A
Adenocarcinoma	case	female	62	no	T/T	T/A	G/C	A/A	T/T	G/G
Squamous cell carcinoma	case	female	66	no	T/A	T/A	G/C	G/A	T/T	A/A
Adenocarcinoma	case	female	67	no	T/A	A/A	G/C	G/G	T/T	A/A
Adenocarcinoma	case	female	62	no	A/A	T/A	C/C	G/A	T/T	A/A
Adenocarcinoma	case	female	68	no	T/T	T/A	G/G	A/A	T/C	G/A
Adenocarcinoma	case	female	61	no	T/T	T/A	G/C	G/G	T/T	G/G
Adenocarcinoma	case	female	66	no	T/A	T/A	G/C	G/A	T/T	G/G
Small cell lung cancer	case	female	66	no	A/A	T/T	G/C	A/A	T/C	G/G
Adenocarcinoma	case	female	61	no	T/T	T/A	G/G	G/A	T/C	G/G
Adenocarcinoma	case	female	68	no	T/A	T/T	G/C	G/A	T/C	G/G
Adenocarcinoma	case	female	65	no	T/A	T/T	G/G	G/G	T/C	G/G
Adenocarcinoma	case	female	69	no	T/A	T/T	G/G	G/A	T/C	G/G
Small cell lung cancer	case	female	65	no	T/A	T/A	G/G	G/A	T/C	G/G
Small cell lung cancer	case	female	65	no	T/A	T/T	G/G	A/A	T/C	G/A
Adenocarcinoma	case	female	64	no	T/A	A/A	G/G	G/G	T/C	A/A
Adenocarcinoma	case	female	70	no	T/A	T/A	G/C	G/G	T/C	G/G
Adenocarcinoma	case	female	69	no	T/A	A/A	G/C	G/G	T/C	G/G
Squamous cell carcinoma	case	female	66	no	T/A	T/A	G/C	G/G	T/C	G/G
Adenocarcinoma	case	female	70	no	T/A	T/T	G/C	G/A	T/C	G/A
Adenocarcinoma	case	female	67	no	T/A	A/A	C/C	G/A	T/C	G/A
Adenocarcinoma	case	female	76	no	T/A	T/T	G/C	A/A	C/C	G/A
Adenocarcinoma	case	female	72	no	A/A	T/A	G/C	G/A	C/C	G/A
Adenocarcinoma	case	female	71	no	T/A	T/A	G/C	G/G	T/C	G/A
Small cell lung cancer	case	female	76	no	T/A	T/T	G/C	G/G	T/C	G/A
Adenocarcinoma	case	female	77	no	T/A	T/A	G/C	G/A	T/C	G/A
Adenocarcinoma	case	female	80	no	T/A	T/T	G/C	G/G	T/C	G/A
Adenocarcinoma	case	female	71	no	T/A	T/A	C/C	G/A	T/C	G/A
Adenocarcinoma	case	female	78	no	T/A	T/T	G/C	G/G	T/C	G/A
Squamous cell carcinoma	case	female	77	no	T/A	T/A	G/C	G/A	T/C	G/A
Adenocarcinoma	case	female	73	no	A/A	T/A	G/C	G/A	T/C	G/A
neuroendocrine carcinoma	case	female	76	no	T/A	T/A	G/G	G/A	T/C	G/A
Adenocarcinoma	case	male	26	no	T/A	A/A	C/C	G/G	T/C	G/A
Small cell lung cancer	case	male	28	no	T/A	T/A	G/C	G/A	T/C	G/A
Adenocarcinoma	case	male	28	no	T/A	T/T	C/C	G/G	T/C	G/A
Adenocarcinoma	case	male	39	Yes	T/A	T/T	G/C	G/G	T/C	G/A
Adenocarcinoma	case	male	40	Yes	T/T	T/A	C/C	G/G	T/C	G/A
Small cell lung cancer	case	male	37	Yes	T/T	T/T	C/C	G/G	C/C	A/A
adenosquamous carcinoma	case	male	32	Yes	T/T	T/T	C/C	G/G	T/C	G/A
Squamous cell carcinoma	case	male	39	Yes	A/A	T/T	G/G	G/G	T/C	G/A
Adenocarcinoma	case	male	37	Yes	T/T	T/A	G/C	G/G	T/C	G/A
Small cell lung cancer	case	male	39	Yes	T/T	T/T	G/C	G/A	T/C	G/A
Adenocarcinoma	case	male	39	Yes	T/T	T/T	C/C	G/G	T/C	G/A
Small cell lung cancer	case	male	37	Yes	T/T	T/A	G/C	G/A	C/C	G/A
Small cell lung cancer	case	male	38	Yes	A/A	A/A	G/C	G/G	T/C	G/G
Adenocarcinoma	case	male	38	Yes	T/T	T/A	G/C	G/A	T/C	G/A
Adenocarcinoma	case	male	40	Yes	T/T	T/A	G/C	G/A	C/C	G/A
Adenocarcinoma	case	male	34	Yes	T/T	T/A	G/C	G/A	T/C	G/G
Adenocarcinoma	case	male	37	Yes	T/T	T/A	G/C	G/A	T/C	G/A
Adenocarcinoma	case	male	40	Yes	T/T	T/A	G/C	G/A	T/C	G/A
Adenocarcinoma	case	male	40	Yes	T/A	T/T	G/C	G/A	T/C	G/G
Small cell lung cancer	case	male	32	Yes	T/T	T/A	G/G	G/G	T/C	G/A
Squamous cell carcinoma	case	male	44	Yes	T/T	T/A	C/C	G/G	T/C	G/G
Small cell lung cancer	case	male	49	Yes	A/A	T/A	C/C	G/G	T/C	G/A
Adenocarcinoma	case	male	49	Yes	T/T	T/A	C/C	G/A	T/C	G/A
Squamous cell carcinoma	case	male	50	Yes	T/A	A/A	C/C	G/G	T/C	G/A
adenosquamous carcinoma	case	male	42	Yes	T/A	T/T	G/C	G/A	T/C	G/G
Adenocarcinoma	case	male	49	Yes	T/T	T/T	G/C	G/G	T/C	G/G
large cell lung cancer	case	male	46	Yes	T/T	T/A	C/C	G/G	T/C	G/A
Adenocarcinoma	case	male	42	Yes	T/A	T/A	G/G	A/A	T/C	G/G
Small cell lung cancer	case	male	49	Yes	T/T	T/T	G/C	G/A	T/C	G/G
Squamous cell carcinoma	case	male	46	Yes	T/A	T/T	G/C	G/A	T/C	G/G
Adenocarcinoma	case	male	50	Yes	T/T	T/T	G/C	G/G	T/C	G/A
Adenocarcinoma	case	male	50	Yes	T/T	T/A	G/C	G/A	C/C	G/A
Small cell lung cancer	case	male	45	Yes	T/T	T/T	G/C	G/A	T/C	G/A
Adenocarcinoma	case	male	42	Yes	T/A	T/A	G/C	G/G	T/C	G/A
adenosquamous carcinoma	case	male	45	Yes	T/T	T/T	C/C	A/A	T/C	A/A
Squamous cell carcinoma	case	male	49	Yes	T/T	T/A	G/C	G/A	T/C	G/A
Small cell lung cancer	case	male	50	Yes	T/T	A/A	G/C	G/G	T/C	G/A
Small cell lung cancer	case	male	41	Yes	T/T	T/T	G/C	A/A	T/T	G/A
Squamous cell carcinoma	case	male	41	Yes	T/T	T/A	G/C	A/A	T/T	A/A
Adenocarcinoma	case	male	47	Yes	T/T	T/A	G/C	A/A	T/T	G/A
Adenocarcinoma	case	male	41	Yes	T/T	T/T	G/C	G/A	T/C	G/A
Adenocarcinoma	case	male	50	Yes	T/T	T/T	G/G	G/G	C/C	G/G
Small cell lung cancer	case	male	44	Yes	T/A	T/T	G/C	G/G	C/C	G/A
Small cell lung cancer	case	male	49	Yes	T/T	A/A	G/G	G/A	C/C	G/G
Adenocarcinoma	case	male	43	Yes	T/T	T/A	G/C	G/A	C/C	G/G
Squamous cell carcinoma	case	male	48	Yes	T/A	T/T	G/C	G/A	C/C	G/A
poorly differentiated carcinoma	case	male	44	Yes	T/T	A/A	G/C	G/G	T/C	G/G
Squamous cell carcinoma	case	male	46	Yes	T/T	A/A	G/C	G/G	T/C	G/G
Adenocarcinoma	case	male	43	Yes	T/T	T/A	G/C	G/A	T/T	G/G
Small cell lung cancer	case	male	48	Yes	T/A	T/A	G/C	A/A	T/T	G/A
Squamous cell carcinoma	case	male	50	Yes	T/T	T/A	G/G	G/A	T/T	G/A
Squamous cell carcinoma	case	male	47	Yes	T/T	T/T	G/C	G/A	T/T	G/A
Squamous cell carcinoma	case	male	49	Yes	A/A	T/A	G/G	G/G	T/T	G/G
Squamous cell carcinoma	case	male	48	Yes	T/A	T/T	G/G	A/A	T/T	G/G
Adenocarcinoma	case	male	44	Yes	T/T	A/A	G/C	G/A	T/C	G/A
Small cell lung cancer	case	male	47	Yes	T/T	A/A	G/C	G/A	T/T	G/G
Squamous cell carcinoma	case	male	50	Yes	T/T	T/A	G/C	G/A	T/T	G/G
Small cell lung cancer	case	male	50	Yes	T/T	T/A	G/C	G/G	T/C	G/G
Squamous cell carcinoma	case	male	48	Yes	T/T	T/A	G/C	A/A	T/C	G/A
Adenocarcinoma	case	male	50	Yes	T/T	T/A	G/C	A/A	T/T	G/G
Small cell lung cancer	case	male	49	Yes	T/T	T/T	C/C	G/A	T/C	G/A
Adenocarcinoma	case	male	49	Yes	T/A	T/A	G/C	G/A	T/T	G/G
Adenocarcinoma	case	male	45	Yes	T/T	A/A	G/C	G/A	T/T	G/A
Small cell lung cancer	case	male	45	Yes	T/T	T/A	C/C	A/A	T/T	G/A
Small cell lung cancer	case	male	41	Yes	T/T	T/A	C/C	G/A	T/T	G/G
Adenocarcinoma	case	male	42	Yes	T/T	T/A	G/C	G/A	T/T	G/A
Squamous cell carcinoma	case	male	50	Yes	T/T	A/A	C/C	G/G	T/T	G/A
Squamous cell carcinoma	case	male	48	Yes	T/T	T/T	G/C	G/A	T/C	G/A
Squamous cell carcinoma	case	male	48	Yes	T/T	T/A	C/C	G/A	T/T	G/G
Adenocarcinoma	case	male	46	Yes	T/T	T/T	G/C	G/A	T/T	G/G
Small cell lung cancer	case	male	48	Yes	T/T	A/A	C/C	G/A	T/T	G/A
Squamous cell carcinoma	case	male	50	Yes	T/A	T/A	G/C	G/G	T/T	G/G
Small cell lung cancer	case	male	45	Yes	T/A	T/T	C/C	G/A	C/C	G/A
Adenocarcinoma	case	male	47	Yes	T/A	T/T	G/C	G/G	T/T	G/G
Adenocarcinoma	case	male	47	Yes	T/A	T/A	G/C	A/A	T/T	G/G
Adenocarcinoma	case	male	48	Yes	T/A	T/A	G/C	G/A	T/C	G/G
Small cell lung cancer	case	male	50	Yes	T/A	T/A	G/C	G/A	T/C	G/A
Adenocarcinoma	case	male	48	Yes	T/A	T/T	G/C	G/G	T/T	G/G
Adenocarcinoma	case	male	49	Yes	T/A	T/A	C/C	G/A	T/C	G/G
Small cell lung cancer	case	male	43	Yes	T/A	T/T	G/G	G/A	T/C	G/G
Adenocarcinoma	case	male	50	Yes	T/A	T/T	G/G	G/A	T/T	G/G
Small cell lung cancer	case	male	41	Yes	A/A	A/A	G/C	G/G	T/C	G/G
Squamous cell carcinoma	case	male	50	Yes	T/A	T/T	G/C	G/G	T/T	G/G
Adenocarcinoma	case	male	45	Yes	A/A	T/A	G/C	G/G	T/T	G/G
poorly differentiated carcinoma	case	male	53	Yes	T/A	T/T	G/G	G/A	T/C	G/G
Adenocarcinoma	case	male	60	Yes	T/A	T/A	G/G	G/A	T/C	G/A
Small cell lung cancer	case	male	54	Yes	T/A	T/T	G/G	A/A	T/T	A/A
adenosquamous carcinoma	case	male	60	Yes	T/A	T/A	G/G	A/A	T/T	A/A
Squamous cell carcinoma	case	male	51	Yes	T/A	T/A	G/C	A/A	C/C	G/A
Squamous cell carcinoma	case	male	58	Yes	T/A	T/T	G/G	G/G	T/C	G/A
Squamous cell carcinoma	case	male	56	Yes	T/A	T/A	G/C	G/G	T/C	G/A
Small cell lung cancer	case	male	58	Yes	T/A	T/A	G/C	G/A	T/C	G/G
Squamous cell carcinoma	case	male	55	Yes	T/A	T/T	C/C	A/A	T/T	G/A
Adenocarcinoma	case	male	54	Yes	T/A	T/T	G/G	A/A	T/T	G/G
Squamous cell carcinoma	case	male	55	Yes	T/A	T/T	C/C	G/G	T/C	G/G
Adenocarcinoma	case	male	56	Yes	T/A	A/A	C/C	G/A	T/T	G/G
Adenocarcinoma	case	male	60	Yes	T/A	T/A	G/C	G/A	T/C	A/A
Adenocarcinoma	case	male	56	Yes	T/A	T/A	G/C	G/A	T/T	G/G
Squamous cell carcinoma	case	male	55	Yes	T/A	T/A	G/G	G/A	C/C	G/G
Small cell lung cancer	case	male	52	Yes	T/A	T/A	G/C	G/G	T/C	G/G
Small cell lung cancer	case	male	52	Yes	T/T	T/A	G/G	G/A	T/T	G/G
Adenocarcinoma	case	male	51	Yes	A/A	T/T	C/C	G/A	T/T	A/A
Small cell lung cancer	case	male	52	Yes	T/T	T/T	G/C	G/G	T/T	G/G
Squamous cell carcinoma	case	male	56	Yes	T/T	T/A	G/C	G/A	C/C	G/G
Small cell lung cancer	case	male	59	Yes	T/T	T/T	G/C	G/G	T/T	G/G
Small cell lung cancer	case	male	52	Yes	T/T	T/A	G/C	G/A	T/C	G/G
Adenocarcinoma	case	male	60	Yes	T/A	T/A	G/C	G/A	T/T	G/G
Small cell lung cancer	case	male	54	Yes	T/T	T/A	G/G	G/A	T/T	G/G
Adenocarcinoma	case	male	54	Yes	T/T	T/T	G/G	A/A	T/C	G/G
Squamous cell carcinoma	case	male	57	Yes	T/T	T/T	G/C	A/A	T/T	G/A
Squamous cell carcinoma	case	male	60	Yes	T/T	T/T	G/G	G/A	C/C	G/A
Small cell lung cancer	case	male	59	Yes	A/A	T/T	C/C	G/A	T/T	G/G
Squamous cell carcinoma	case	male	58	Yes	T/T	T/A	G/C	G/G	T/T	G/A
Small cell lung cancer	case	male	51	Yes	T/A	T/T	G/C	A/A	T/T	G/A
Squamous cell carcinoma	case	male	56	Yes	T/T	A/A	G/G	G/G	T/T	G/G
Squamous cell carcinoma	case	male	59	Yes	T/A	T/A	G/G	G/G	T/T	G/G
Small cell lung cancer	case	male	60	Yes	T/T	T/T	G/G	G/A	T/T	G/A
large cell lung cancer	case	male	59	Yes	T/T	A/A	C/C	G/G	T/T	G/A
adenosquamous carcinoma	case	male	54	Yes	T/A	A/A	C/C	G/A	T/T	G/A
Squamous cell carcinoma	case	male	57	Yes	T/T	T/T	C/C	A/A	T/C	G/G
Adenocarcinoma	case	male	58	Yes	T/A	T/A	G/G	G/A	T/C	G/G
Adenocarcinoma	case	male	60	Yes	T/T	T/A	G/G	A/A	T/T	G/A
Squamous cell carcinoma	case	male	58	Yes	T/T	T/T	G/G	G/G	T/T	G/G
Small cell lung cancer	case	male	56	Yes	T/T	T/T	G/G	A/A	T/T	G/G
Squamous cell carcinoma	case	male	52	Yes	T/A	T/T	G/C	G/A	T/C	G/A
Adenocarcinoma	case	male	51	Yes	A/A	T/T	G/G	A/A	T/C	G/A
Small cell lung cancer	case	male	56	Yes	T/T	T/A	G/G	G/A	C/C	G/A
Small cell lung cancer	case	male	58	Yes	T/T	T/T	G/G	G/G	T/T	G/G
Squamous cell carcinoma	case	male	52	Yes	T/T	T/A	G/C	G/A	T/T	G/G
Squamous cell carcinoma	case	male	57	Yes	T/T	T/A	G/C	G/G	T/T	G/G
Squamous cell carcinoma	case	male	57	Yes	T/T	T/A	G/C	G/G	T/C	G/A
Adenocarcinoma	case	male	60	Yes	T/A	T/A	G/C	G/A	T/T	G/A
Adenocarcinoma	case	male	60	Yes	A/A	T/A	G/C	G/A	T/T	G/A
Squamous cell carcinoma	case	male	58	Yes	T/T	T/T	G/C	A/A	T/T	G/A
adenosquamous carcinoma	case	male	59	Yes	T/T	T/T	C/C	G/G	T/T	G/G
Adenocarcinoma	case	male	57	Yes	T/A	T/T	G/G	G/G	T/T	G/G
Squamous cell carcinoma	case	male	59	Yes	T/A	T/T	G/C	G/A	T/T	G/G
Small cell lung cancer	case	male	57	Yes	T/T	T/A	G/C	G/G	T/T	G/G
Squamous cell carcinoma	case	male	53	Yes	T/A	T/A	G/C	A/A	T/T	G/A
Small cell lung cancer	case	male	57	Yes	A/A	T/A	G/G	A/A	T/C	G/G
Small cell lung cancer	case	male	55	Yes	T/T	A/A	G/G	G/G	T/T	G/A
adenosquamous carcinoma	case	male	51	Yes	T/T	T/T	G/G	A/A	T/C	G/A
Squamous cell carcinoma	case	male	52	Yes	T/T	T/T	G/G	G/A	T/T	G/A
Squamous cell carcinoma	case	male	59	Yes	T/A	T/T	G/G	G/G	T/C	G/G
Squamous cell carcinoma	case	male	58	Yes	T/T	T/A	G/G	G/A	T/C	G/A
Small cell lung cancer	case	male	56	Yes	T/T	T/T	G/C	G/A	T/C	G/G
Squamous cell carcinoma	case	male	59	Yes	T/T	T/A	G/C	G/A	T/C	G/A
Adenocarcinoma	case	male	59	Yes	T/T	T/A	G/C	G/A	T/C	G/G
Small cell lung cancer	case	male	54	Yes	T/A	T/A	C/C	G/G	T/T	G/G
Adenocarcinoma	case	male	58	Yes	T/T	T/T	C/C	G/A	T/T	G/G
Squamous cell carcinoma	case	male	55	Yes	T/A	T/T	G/C	G/G	T/C	G/A
large cell lung cancer	case	male	60	Yes	A/A	T/T	G/C	G/G	T/T	G/A
Adenocarcinoma	case	male	56	Yes	T/T	T/T	C/C	G/A	T/C	G/G
Squamous cell carcinoma	case	male	60	Yes	T/T	T/A	G/C	G/A	T/T	G/G
Small cell lung cancer	case	male	54	Yes	T/A	T/T	G/G	G/A	T/T	G/G
Adenocarcinoma	case	male	51	Yes	T/T	T/T	G/G	G/G	T/T	G/A
Squamous cell carcinoma	case	male	53	Yes	A/A	T/T	G/G	G/A	T/C	G/G
Adenocarcinoma	case	male	53	Yes	T/T	T/A	G/C	A/A	T/C	G/G
large cell lung cancer	case	male	54	Yes	T/T	T/A	G/C	G/A	T/C	G/A
Squamous cell carcinoma	case	male	53	Yes	T/A	T/A	G/C	G/A	T/T	A/A
Adenocarcinoma	case	male	57	Yes	T/A	T/A	G/C	G/G	T/T	G/G
Adenocarcinoma	case	male	59	Yes	T/A	A/A	C/C	A/A	T/T	G/A
Adenocarcinoma	case	male	57	Yes	T/T	T/T	G/G	G/A	T/T	G/G
Adenocarcinoma	case	male	52	Yes	T/T	T/A	G/G	G/G	T/T	G/A
Squamous cell carcinoma	case	male	59	Yes	T/T	T/A	G/C	G/G	T/T	G/A
Adenocarcinoma	case	male	51	Yes	T/T	T/A	G/G	A/A	T/T	G/G
Adenocarcinoma	case	male	53	Yes	T/T	A/A	G/G	G/G	T/T	G/G
Small cell lung cancer	case	male	58	Yes	T/T	T/A	G/G	G/A	T/C	G/G
Small cell lung cancer	case	male	56	Yes	T/T	T/T	G/C	G/A	T/T	A/A
Squamous cell carcinoma	case	male	57	Yes	T/T	T/A	G/C	G/A	T/T	G/G
Small cell lung cancer	case	male	56	Yes	T/T	T/T	G/G	G/A	T/T	G/G
Adenocarcinoma	case	male	54	Yes	T/A	T/A	G/C	G/A	T/T	G/A
Adenocarcinoma	case	male	60	Yes	T/T	T/A	G/G	G/G	T/C	G/G
Adenocarcinoma	case	male	58	Yes	T/T	T/T	G/G	G/A	T/T	G/A
Adenocarcinoma	case	male	54	Yes	T/T	T/A	G/C	G/A	T/C	G/G
Adenocarcinoma	case	male	53	Yes	T/T	T/A	G/C	G/G	T/T	G/G
Adenocarcinoma	case	male	59	Yes	T/T	A/A	G/C	A/A	T/T	G/A
Small cell lung cancer	case	male	60	Yes	T/T	T/T	G/G	G/A	T/C	G/G
Squamous cell carcinoma	case	male	59	Yes	T/T	T/A	G/G	A/A	T/C	A/A
Adenocarcinoma	case	male	51	Yes	T/T	T/T	G/C	A/A	T/T	G/A
neuroendocrine carcinoma	case	male	60	Yes	T/T	T/A	G/G	G/A	T/T	G/G
Squamous cell carcinoma	case	male	55	Yes	T/A	T/A	G/G	G/A	T/T	G/G
Small cell lung cancer	case	male	58	Yes	T/T	T/T	G/C	G/A	T/T	G/G
Adenocarcinoma	case	male	60	Yes	T/T	T/T	G/C	G/A	T/C	G/G
Adenocarcinoma	case	male	54	Yes	A/A	T/T	G/C	G/A	T/T	G/G
Adenocarcinoma	case	male	60	Yes	T/T	T/A	G/G	A/A	T/C	G/G
Adenocarcinoma	case	male	51	Yes	T/A	T/T	G/G	G/G	T/C	G/G
Adenocarcinoma	case	male	55	Yes	T/A	T/A	G/C	G/G	T/T	G/A
Adenocarcinoma	case	male	56	Yes	T/A	A/A	G/C	G/A	T/T	G/G
Adenocarcinoma	case	male	55	Yes	T/T	T/T	G/G	G/G	T/T	G/A
Adenocarcinoma	case	male	59	Yes	T/T	T/A	G/G	G/G	T/C	G/G
Squamous cell carcinoma	case	male	59	Yes	T/A	T/T	G/C	A/A	T/T	G/G
Small cell lung cancer	case	male	59	Yes	T/T	T/A	G/C	A/A	T/C	G/A
Squamous cell carcinoma	case	male	58	Yes	T/T	T/A	G/G	A/A	T/C	G/G
Squamous cell carcinoma	case	male	54	Yes	T/T	T/A	G/C	G/G	T/C	G/G
Squamous cell carcinoma	case	male	59	Yes	T/A	T/T	G/G	A/A	T/T	G/G
Squamous cell carcinoma	case	male	51	Yes	T/A	T/T	C/C	G/A	T/T	G/G
Squamous cell carcinoma	case	male	51	Yes	T/T	T/A	G/C	G/A	T/T	G/A
Squamous cell carcinoma	case	male	51	Yes	T/T	A/A	G/C	G/A	T/C	G/G
Squamous cell carcinoma	case	male	54	Yes	T/T	T/T	G/C	G/G	T/T	G/G
Adenocarcinoma	case	male	53	Yes	T/T	T/A	G/G	G/A	T/T	G/G
Small cell lung cancer	case	male	57	Yes	T/T	T/T	G/C	G/A	T/T	G/G
Small cell lung cancer	case	male	51	Yes	T/T	T/A	G/C	G/G	T/T	G/G
Adenocarcinoma	case	male	51	Yes	T/A	T/T	C/C	G/A	T/T	G/G
Squamous cell carcinoma	case	male	57	Yes	A/A	T/A	G/C	A/A	T/T	G/G
Squamous cell carcinoma	case	male	70	Yes	A/A	T/A	G/C	G/G	T/T	G/G
Squamous cell carcinoma	case	male	64	Yes	T/T	T/A	G/C	G/G	T/T	G/G
Adenocarcinoma	case	male	70	Yes	T/T	T/T	G/C	G/A	T/T	G/G
Squamous cell carcinoma	case	male	67	Yes	A/A	T/T	G/C	G/A	T/T	G/A
Adenocarcinoma	case	male	67	Yes	T/T	T/A	G/C	A/A	T/T	G/G
Squamous cell carcinoma	case	male	67	Yes	T/T	T/A	G/C	G/A	T/T	G/G
Squamous cell carcinoma	case	male	62	Yes	T/A	T/T	G/C	G/A	T/C	G/G
Squamous cell carcinoma	case	male	68	Yes	T/T	T/A	G/C	G/A	T/T	G/G
Small cell lung cancer	case	male	68	Yes	T/A	T/T	G/C	G/A	T/C	G/A
Small cell lung cancer	case	male	64	Yes	T/T	T/T	G/C	G/G	T/T	G/A
Adenocarcinoma	case	male	67	Yes	T/T	T/A	G/C	A/A	T/C	G/G
Adenocarcinoma	case	male	61	Yes	T/T	T/A	C/C	G/A	T/C	G/G
Squamous cell carcinoma	case	male	62	Yes	T/A	T/T	G/C	G/G	T/T	G/G
Squamous cell carcinoma	case	male	61	Yes	T/T	T/A	G/C	A/A	T/T	G/G
Adenocarcinoma	case	male	65	Yes	T/A	T/T	G/C	G/G	T/C	G/G
adenosquamous carcinoma	case	male	63	Yes	T/T	T/A	G/C	G/G	T/T	G/G
Adenocarcinoma	case	male	62	Yes	T/T	T/A	G/C	G/A	T/T	G/G
Adenocarcinoma	case	male	61	Yes	T/T	T/T	G/C	G/A	T/T	G/G
Adenocarcinoma	case	male	61	Yes	T/T	T/A	G/C	G/A	T/T	G/G
Squamous cell carcinoma	case	male	63	Yes	T/A	T/A	G/G	G/G	T/T	G/G
Squamous cell carcinoma	case	male	67	Yes	T/T	T/T	G/C	A/A	T/C	G/G
Squamous cell carcinoma	case	male	68	Yes	T/T	T/A	G/G	G/A	T/T	G/G
Small cell lung cancer	case	male	66	Yes	T/T	T/T	G/G	G/A	T/T	A/A
Squamous cell carcinoma	case	male	63	Yes	T/T	T/T	G/C	A/A	T/T	G/G
adenosquamous carcinoma	case	male	61	Yes	T/A	T/A	G/G	G/G	T/T	G/A
Adenocarcinoma	case	male	61	Yes	T/T	T/A	G/C	A/A	T/T	G/A
Squamous cell carcinoma	case	male	68	Yes	T/T	T/A	G/G	G/A	T/T	G/A
Adenocarcinoma	case	male	67	Yes	T/A	T/A	G/G	G/G	T/T	G/G
Small cell lung cancer	case	male	69	Yes	T/A	T/A	G/G	G/A	T/C	G/G
Squamous cell carcinoma	case	male	68	Yes	T/A	T/A	G/G	G/A	T/T	G/G
Small cell lung cancer	case	male	67	Yes	T/T	T/T	G/G	G/A	T/C	G/G
Squamous cell carcinoma	case	male	67	Yes	T/T	T/A	G/C	G/A	T/T	G/G
Adenocarcinoma	case	male	69	Yes	T/T	T/A	G/C	G/G	T/C	A/A
Squamous cell carcinoma	case	male	66	Yes	T/T	T/A	C/C	G/G	T/T	G/G
Squamous cell carcinoma	case	male	63	Yes	T/T	T/T	G/G	G/A	T/C	G/G
Squamous cell carcinoma	case	male	66	Yes	T/T	T/T	G/G	A/A	T/T	G/G
Squamous cell carcinoma	case	male	65	Yes	T/T	T/A	G/G	G/G	T/T	G/A
Adenocarcinoma	case	male	70	Yes	T/A	T/A	G/C	G/G	T/C	G/G
adenosquamous carcinoma	case	male	64	Yes	T/T	T/T	G/G	G/A	T/T	G/A
Adenocarcinoma	case	male	66	Yes	T/A	T/A	C/C	G/A	T/T	G/A
Squamous cell carcinoma	case	male	66	Yes	T/A	T/A	G/C	G/A	T/T	G/G
Squamous cell carcinoma	case	male	63	Yes	T/T	T/A	G/G	G/A	T/C	G/G
Squamous cell carcinoma	case	male	63	Yes	T/A	T/T	G/G	A/A	C/C	G/G
Small cell lung cancer	case	male	66	Yes	T/T	T/T	G/G	G/A	T/C	G/G
Squamous cell carcinoma	case	male	67	Yes	T/T	T/A	G/C	G/A	T/T	G/G
Squamous cell carcinoma	case	male	62	Yes	T/A	T/A	G/G	G/A	T/T	G/A
Adenocarcinoma	case	male	63	Yes	T/T	T/A	G/C	G/G	T/T	G/G
Adenocarcinoma	case	male	67	Yes	T/T	T/T	G/C	G/A	T/C	G/A
Adenocarcinoma	case	male	68	Yes	T/T	T/T	G/C	A/A	T/T	G/G
Adenocarcinoma	case	male	66	Yes	T/T	T/A	G/C	G/A	T/T	G/A
Adenocarcinoma	case	male	65	Yes	T/T	T/T	G/C	G/A	T/T	G/G
Squamous cell carcinoma	case	male	65	Yes	T/T	T/T	G/C	G/G	T/T	G/G
Adenocarcinoma	case	male	70	Yes	T/T	T/T	C/C	G/G	C/C	G/G
Squamous cell carcinoma	case	male	68	Yes	T/T	T/T	G/G	G/G	T/C	G/G
Adenocarcinoma	case	male	68	Yes	T/T	T/T	G/G	G/A	T/C	G/G
Adenocarcinoma	case	male	62	Yes	T/A	T/T	G/G	G/G	T/T	G/A
Squamous cell carcinoma	case	male	67	Yes	T/A	T/A	G/C	G/A	T/T	G/G
Squamous cell carcinoma	case	male	64	Yes	T/T	T/T	G/G	G/G	T/C	G/G
Adenocarcinoma	case	male	68	Yes	T/T	T/A	G/C	G/A	C/C	G/G
Adenocarcinoma	case	male	70	Yes	T/A	T/T	C/C	G/A	T/C	G/A
Adenocarcinoma	case	male	64	Yes	T/A	T/A	G/G	G/G	T/C	G/G
Small cell lung cancer	case	male	64	Yes	T/A	T/T	G/G	G/G	T/T	G/G
Small cell lung cancer	case	male	70	Yes	T/T	T/T	G/C	G/G	T/C	G/A
Small cell lung cancer	case	male	68	Yes	T/T	T/T	G/C	G/A	T/T	G/G
Squamous cell carcinoma	case	male	65	Yes	T/T	A/A	G/C	G/A	T/T	G/G
Squamous cell carcinoma	case	male	65	Yes	T/T	T/A	G/C	G/G	T/T	G/G
Small cell lung cancer	case	male	65	Yes	T/A	T/A	G/G	G/G	T/T	G/G
Squamous cell carcinoma	case	male	66	Yes	T/A	T/T	G/G	G/A	T/T	G/G
Squamous cell carcinoma	case	male	66	Yes	T/A	T/A	G/G	G/G	T/T	G/G
Adenocarcinoma	case	male	67	Yes	A/A	T/A	G/C	G/G	T/T	G/G
Squamous cell carcinoma	case	male	67	Yes	T/A	T/A	G/C	G/G	T/C	G/G
Squamous cell carcinoma	case	male	64	Yes	T/A	T/A	C/C	A/A	C/C	G/A
Squamous cell carcinoma	case	male	63	Yes	T/A	T/A	C/C	G/G	T/T	G/A
Squamous cell carcinoma	case	male	70	Yes	T/T	T/T	G/C	G/A	T/T	G/A
Squamous cell carcinoma	case	male	63	Yes	T/T	T/A	G/C	G/A	T/C	G/G
Small cell lung cancer	case	male	68	Yes	T/T	T/T	C/C	A/A	C/C	G/G
Adenocarcinoma	case	male	66	Yes	T/T	T/A	G/C	G/G	T/T	G/G
Squamous cell carcinoma	case	male	63	Yes	T/T	T/T	G/C	A/A	T/C	G/A
Small cell lung cancer	case	male	63	Yes	T/T	T/A	G/C	G/A	T/T	A/A
Adenocarcinoma	case	male	61	Yes	T/A	T/A	G/C	G/G	T/C	G/A
Small cell lung cancer	case	male	66	Yes	T/A	T/T	C/C	G/G	T/T	G/A
Adenocarcinoma	case	male	68	Yes	T/A	T/A	G/G	A/A	T/C	G/G
Adenocarcinoma	case	male	69	Yes	T/T	T/A	G/G	G/A	T/T	G/G
Squamous cell carcinoma	case	male	61	Yes	T/A	T/A	G/G	G/A	T/T	G/G
Adenocarcinoma	case	male	68	Yes	T/T	T/T	G/C	G/G	T/T	G/A
Squamous cell carcinoma	case	male	63	Yes	T/A	T/A	G/G	G/A	T/T	G/A
Squamous cell carcinoma	case	male	61	Yes	T/T	A/A	G/G	G/G	T/T	G/A
Small cell lung cancer	case	male	62	Yes	T/T	A/A	G/G	A/A	T/C	G/A
Squamous cell carcinoma	case	male	61	Yes	T/T	T/T	G/C	G/A	T/T	G/G
Squamous cell carcinoma	case	male	61	Yes	T/T	T/T	G/C	G/A	T/C	G/A
Squamous cell carcinoma	case	male	63	Yes	T/T	A/A	G/C	G/G	T/C	G/G
Adenocarcinoma	case	male	65	Yes	T/T	T/T	G/G	A/A	T/T	G/G
Adenocarcinoma	case	male	70	Yes	T/A	T/T	G/G	G/A	T/T	G/A
Squamous cell carcinoma	case	male	64	Yes	T/T	T/T	G/G	A/A	T/T	G/G
Squamous cell carcinoma	case	male	67	Yes	T/T	T/A	G/G	G/G	T/C	G/A
Squamous cell carcinoma	case	male	63	Yes	T/T	T/T	G/G	G/G	T/T	G/G
Adenocarcinoma	case	male	63	Yes	T/T	A/A	G/G	G/G	T/T	G/A
Squamous cell carcinoma	case	male	64	Yes	T/T	T/A	G/G	G/G	C/C	G/G
Adenocarcinoma	case	male	64	Yes	T/T	T/T	G/C	G/A	T/T	G/A
Small cell lung cancer	case	male	68	Yes	T/T	T/A	G/C	G/A	T/C	G/G
Squamous cell carcinoma	case	male	66	Yes	T/A	T/A	G/G	A/A	T/T	G/G
Squamous cell carcinoma	case	male	62	Yes	T/T	A/A	G/G	A/A	T/C	G/G
Squamous cell carcinoma	case	male	63	Yes	T/A	T/A	G/C	G/A	T/T	G/G
Squamous cell carcinoma	case	male	66	Yes	T/T	T/A	G/C	G/A	T/T	G/G
Squamous cell carcinoma	case	male	65	Yes	T/A	T/A	G/G	G/A	T/C	G/G
Small cell lung cancer	case	male	67	Yes	T/T	T/T	G/C	G/A	T/C	G/A
Squamous cell carcinoma	case	male	65	Yes	T/T	T/T	G/C	G/A	C/C	G/G
Small cell lung cancer	case	male	66	Yes	T/T	T/T	G/C	G/G	T/C	G/G
Squamous cell carcinoma	case	male	65	Yes	T/T	T/A	G/G	A/A	T/C	G/G
Squamous cell carcinoma	case	male	61	Yes	T/T	T/T	G/C	A/A	T/T	G/A
Adenocarcinoma	case	male	63	Yes	T/T	T/A	G/C	G/G	T/T	G/G
Squamous cell carcinoma	case	male	61	Yes	T/A	A/A	C/C	A/A	T/T	G/G
Small cell lung cancer	case	male	64	Yes	T/T	A/A	G/C	G/G	T/T	G/A
Adenocarcinoma	case	male	65	Yes	T/T	A/A	G/G	A/A	T/T	G/G
Adenocarcinoma	case	male	62	Yes	T/T	T/A	C/C	A/A	T/C	G/G
Squamous cell carcinoma	case	male	67	Yes	T/A	T/T	G/C	A/A	T/T	G/A
Squamous cell carcinoma	case	male	67	Yes	T/A	T/A	C/C	A/A	T/T	G/G
Adenocarcinoma	case	male	70	Yes	T/A	T/T	C/C	G/G	T/C	G/A
Squamous cell carcinoma	case	male	63	Yes	T/T	T/T	G/G	G/A	T/T	G/A
Adenocarcinoma	case	male	63	Yes	T/T	T/T	G/G	G/A	T/T	G/G
Adenocarcinoma	case	male	69	Yes	T/A	T/A	G/C	G/A	T/C	G/A
Adenocarcinoma	case	male	67	Yes	T/A	A/A	G/C	G/A	T/C	G/A
Adenocarcinoma	case	male	65	Yes	T/T	T/A	G/C	G/A	T/T	G/A
Adenocarcinoma	case	male	64	Yes	A/A	A/A	G/C	G/G	T/C	G/A
Adenocarcinoma	case	male	64	Yes	T/T	T/T	G/G	G/G	T/T	G/G
Adenocarcinoma	case	male	61	Yes	T/T	T/T	G/G	G/G	T/C	G/G
Squamous cell carcinoma	case	male	61	Yes	T/T	T/T	G/G	G/A	T/T	G/G
Squamous cell carcinoma	case	male	64	Yes	T/T	A/A	G/G	G/A	T/C	G/A
Squamous cell carcinoma	case	male	63	Yes	T/T	A/A	G/C	A/A	T/C	G/G
Adenocarcinoma	case	male	68	Yes	T/T	T/A	G/G	G/A	T/T	G/G
Adenocarcinoma	case	male	68	Yes	T/A	T/A	G/G	G/G	T/T	G/A
Squamous cell carcinoma	case	male	61	Yes	T/T	T/A	G/C	G/G	T/C	G/A
Adenocarcinoma	case	male	63	Yes	T/T	T/T	G/C	G/A	T/C	G/G
Small cell lung cancer	case	male	66	Yes	T/T	T/T	G/C	G/A	T/C	G/G
Squamous cell carcinoma	case	male	65	Yes	T/T	T/A	G/C	G/G	T/T	G/A
Adenocarcinoma	case	male	65	Yes	T/T	T/T	G/G	A/A	T/T	G/G
Adenocarcinoma	case	male	71	Yes	T/T	T/T	G/G	A/A	C/C	G/A
Squamous cell carcinoma	case	male	76	Yes	T/T	T/T	G/G	G/G	T/T	G/G
Squamous cell carcinoma	case	male	75	Yes	T/A	T/T	G/G	G/A	T/C	G/A
Squamous cell carcinoma	case	male	77	Yes	T/T	T/A	G/G	A/A	T/T	G/A
Adenocarcinoma	case	male	82	Yes	T/T	T/A	G/G	G/A	T/T	A/A
Adenocarcinoma	case	male	85	Yes	T/T	T/A	G/C	A/A	C/C	G/G
Squamous cell carcinoma	case	male	71	Yes	T/T	T/T	G/G	G/A	T/T	G/A
Squamous cell carcinoma	case	male	77	Yes	T/T	T/A	G/G	G/A	T/T	G/G
Adenocarcinoma	case	male	73	Yes	T/T	T/T	C/C	G/G	T/C	G/A
Squamous cell carcinoma	case	male	72	Yes	T/T	T/A	G/G	G/A	T/T	G/A
Squamous cell carcinoma	case	male	78	Yes	T/T	T/A	G/G	G/A	T/C	G/A
Squamous cell carcinoma	case	male	71	Yes	T/T	T/T	G/C	G/A	T/T	G/G
Squamous cell carcinoma	case	male	75	Yes	T/T	T/A	G/G	G/A	T/T	G/G
Squamous cell carcinoma	case	male	74	Yes	T/A	T/A	G/G	G/G	T/T	G/A
Squamous cell carcinoma	case	male	72	Yes	T/T	A/A	G/G	G/A	T/T	A/A
Adenocarcinoma	case	male	72	Yes	T/T	T/A	G/C	G/A	T/T	G/A
Adenocarcinoma	case	male	71	Yes	T/T	T/A	G/C	G/A	T/T	G/A
Squamous cell carcinoma	case	male	73	Yes	T/A	T/A	G/C	G/A	T/T	G/G
Small cell lung cancer	case	male	72	Yes	T/A	T/T	G/G	G/G	T/C	G/G
Adenocarcinoma	case	male	71	Yes	T/A	T/T	G/C	G/G	T/T	G/G
Squamous cell carcinoma	case	male	71	Yes	T/T	T/T	G/C	G/A	T/T	G/G
Adenocarcinoma	case	male	74	Yes	T/A	T/A	G/G	G/G	T/C	G/G
large cell lung cancer	case	male	71	Yes	T/T	T/A	G/G	G/A	T/C	A/A
Adenocarcinoma	case	male	72	Yes	T/T	T/T	G/G	G/G	T/C	G/G
Small cell lung cancer	case	male	72	Yes	T/T	T/T	G/G	G/A	T/T	G/A
Squamous cell carcinoma	case	male	77	Yes	T/T	T/A	C/C	G/G	T/C	G/G
Squamous cell carcinoma	case	male	83	Yes	T/T	T/A	G/C	G/A	T/T	G/G
Adenocarcinoma	case	male	71	Yes	T/A	T/T	G/G	G/A	T/C	G/G
Squamous cell carcinoma	case	male	73	Yes	T/T	T/A	G/G	G/A	T/T	G/G
Squamous cell carcinoma	case	male	81	Yes	T/T	T/A	G/G	G/A	T/T	G/G
Squamous cell carcinoma	case	male	84	Yes	T/T	T/A	G/C	G/A	T/C	G/A
Adenocarcinoma	case	male	72	Yes	T/T	T/T	G/G	G/A	T/T	A/A
Small cell lung cancer	case	male	71	Yes	T/A	T/T	G/C	G/A	T/C	G/A
Small cell lung cancer	case	male	71	Yes	T/T	T/T	G/G	G/A	T/T	G/G
Adenocarcinoma	case	male	79	Yes	T/T	T/T	G/C	G/G	T/T	G/G
Squamous cell carcinoma	case	male	78	Yes	T/T	A/A	G/G	G/A	T/T	G/A
Squamous cell carcinoma	case	male	73	Yes	T/T	T/T	G/G	G/A	T/T	G/A
Squamous cell carcinoma	case	male	71	Yes	T/A	T/A	G/C	G/A	T/T	G/G
Adenocarcinoma	case	male	71	Yes	T/A	T/A	G/G	G/A	T/C	G/A
Adenocarcinoma	case	male	75	Yes	T/T	T/T	G/G	G/A	T/T	G/A
Adenocarcinoma	case	male	86	Yes	T/T	A/A	G/G	A/A	T/T	G/G
Small cell lung cancer	case	male	73	Yes	T/A	T/T	G/G	G/A	T/T	G/A
Squamous cell carcinoma	case	male	74	Yes	T/A	T/A	G/C	A/A	T/T	G/G
adenosquamous carcinoma	case	female	38	no	T/T	T/A	G/G	A/A	T/C	G/G
Squamous cell carcinoma	case	female	25	no	T/A	T/A	C/C	A/A	T/T	G/G
Adenocarcinoma	case	female	40	no	T/T	T/A	G/G	G/A	T/C	G/G
Small cell lung cancer	case	female	36	no	T/A	T/A	G/C	G/G	T/T	G/G
Small cell lung cancer	case	female	35	no	T/T	T/A	G/G	G/A	C/C	G/A
Adenocarcinoma	case	female	39	no	T/A	T/T	G/G	G/A	T/T	G/G
Small cell lung cancer	case	female	39	no	T/T	T/A	G/G	A/A	T/T	G/G
Adenocarcinoma	case	female	36	no	T/T	T/A	G/C	G/A	C/C	G/G
Adenocarcinoma	case	female	34	no	T/T	T/T	G/G	A/A	T/C	G/A
Adenocarcinoma	case	female	39	no	T/A	T/T	G/G	G/G	T/T	A/A
Adenocarcinoma	case	female	38	no	T/T	T/T	G/G	G/A	T/T	G/A
Adenocarcinoma	case	female	42	no	T/T	T/A	C/C	G/G	T/T	G/A
Squamous cell carcinoma	case	female	49	no	T/A	T/A	G/G	G/G	C/C	G/G
Squamous cell carcinoma	case	female	47	no	T/T	A/A	G/C	G/A	T/T	G/A
Squamous cell carcinoma	case	female	45	no	T/A	T/T	G/C	G/G	T/T	G/G
Small cell lung cancer	case	female	46	no	T/A	T/T	G/C	G/A	T/T	G/G
Small cell lung cancer	case	female	47	no	T/T	T/T	G/C	G/A	T/T	A/A
Squamous cell carcinoma	case	female	49	no	T/T	T/A	G/C	G/A	T/T	G/A
Small cell lung cancer	case	female	46	no	T/T	T/T	G/C	G/G	T/C	G/G
Adenocarcinoma	case	female	48	no	T/T	T/T	G/C	G/A	T/T	G/G
Squamous cell carcinoma	case	female	49	no	T/T	T/A	G/C	G/G	T/C	G/G
Squamous cell carcinoma	case	female	49	no	T/A	T/A	G/C	G/A	C/C	G/G
Adenocarcinoma	case	female	47	no	T/T	A/A	G/C	G/A	T/C	G/G
Adenocarcinoma	case	female	47	no	T/A	T/A	G/C	G/G	T/C	G/G
Adenocarcinoma	case	female	44	no	T/T	T/T	G/C	G/A	T/T	G/A
Adenocarcinoma	case	female	45	no	T/T	T/T	G/C	G/G	T/C	G/G
Squamous cell carcinoma	case	female	46	no	T/T	T/A	G/G	A/A	T/T	G/G
Adenocarcinoma	case	female	44	no	T/T	T/T	G/C	G/A	T/T	G/G
Squamous cell carcinoma	case	female	47	no	T/A	T/T	G/G	G/G	T/C	G/A
Adenocarcinoma	case	female	49	no	T/A	T/A	C/C	G/G	C/C	G/G
Adenocarcinoma	case	female	47	no	T/T	A/A	G/C	G/A	T/T	G/G
Adenocarcinoma	case	female	42	no	T/T	T/A	G/G	G/A	T/T	G/G
Adenocarcinoma	case	female	44	no	T/A	T/A	G/G	A/A	T/T	G/A
Adenocarcinoma	case	female	49	no	T/T	T/T	G/C	G/A	T/T	G/G
Adenocarcinoma	case	female	42	no	T/A	T/A	G/G	G/A	T/T	G/A
Adenocarcinoma	case	female	44	no	T/T	T/A	G/C	G/G	T/T	G/G
Adenocarcinoma	case	female	42	no	T/A	T/T	G/C	G/A	T/T	G/G
Adenocarcinoma	case	female	43	no	T/T	T/A	G/G	G/A	T/T	G/G
Adenocarcinoma	case	female	49	no	T/T	T/T	G/C	G/A	T/T	A/A
Squamous cell carcinoma	case	female	47	no	T/T	T/T	G/C	G/A	T/T	G/A
Squamous cell carcinoma	case	female	49	no	T/T	T/T	G/G	G/G	T/T	G/G
Adenocarcinoma	case	female	58	no	T/T	A/A	G/G	G/A	T/C	G/G
Adenocarcinoma	case	female	53	no	T/T	T/A	G/G	G/A	T/T	G/A
Squamous cell carcinoma	case	female	60	no	T/T	T/A	G/C	G/G	T/T	G/A
Squamous cell carcinoma	case	female	60	no	T/T	T/T	G/C	A/A	T/T	G/G
Adenocarcinoma	case	female	55	no	T/T	T/T	G/G	G/A	T/C	G/G
Small cell lung cancer	case	female	56	no	T/T	A/A	G/C	G/A	T/T	G/A
Adenocarcinoma	case	female	57	no	T/T	T/T	G/G	G/A	T/T	G/G
Adenocarcinoma	case	female	52	no	T/T	T/A	G/C	G/A	T/T	G/G
Adenocarcinoma	case	female	58	no	T/T	T/A	G/C	G/G	T/T	G/G
Adenocarcinoma	case	female	56	no	T/T	T/T	G/C	A/A	T/T	G/G
Adenocarcinoma	case	female	56	no	T/T	T/T	G/C	G/A	T/T	G/G
Squamous cell carcinoma	case	female	60	no	T/T	A/A	G/C	G/G	T/C	G/G
Small cell lung cancer	case	female	54	no	T/T	A/A	G/C	G/A	T/C	G/G
Squamous cell carcinoma	case	female	52	no	T/T	T/T	G/C	G/A	T/C	G/A
poorly differentiated carcinoma	case	female	59	no	T/T	T/A	G/C	G/G	T/T	G/G
Squamous cell carcinoma	case	female	57	no	T/T	T/A	G/C	G/A	T/T	G/A
Adenocarcinoma	case	female	58	no	T/A	A/A	G/C	G/G	T/C	G/A
Adenocarcinoma	case	female	56	no	T/A	T/A	G/G	G/G	T/T	G/G
Adenocarcinoma	case	female	56	no	T/T	T/A	G/G	G/A	T/T	G/G
Adenocarcinoma	case	female	57	no	T/T	T/A	G/G	G/A	T/C	G/G
Adenocarcinoma	case	female	52	no	T/A	T/T	G/C	G/A	T/C	A/A
Adenocarcinoma	case	female	59	no	T/T	T/A	C/C	G/A	T/T	G/G
Small cell lung cancer	case	female	59	no	T/T	T/A	G/C	G/A	T/T	G/A
Adenocarcinoma	case	female	58	no	T/T	T/T	G/G	G/G	T/T	G/G
Small cell lung cancer	case	female	51	no	T/T	T/T	G/C	G/A	T/T	G/A
Squamous cell carcinoma	case	female	54	no	T/T	T/T	G/C	A/A	C/C	G/G
Adenocarcinoma	case	female	59	no	T/A	T/T	G/C	G/A	T/T	G/G
Adenocarcinoma	case	female	54	no	T/T	A/A	G/C	G/A	C/C	G/G
Small cell lung cancer	case	female	53	no	T/T	T/T	G/G	G/G	T/T	G/G
Adenocarcinoma	case	female	52	no	T/T	T/A	G/G	G/A	T/T	G/G
Small cell lung cancer	case	female	55	no	T/A	T/T	G/G	A/A	T/T	G/G
Adenocarcinoma	case	female	52	no	T/T	T/A	G/C	G/A	T/T	G/G
Adenocarcinoma	case	female	58	no	T/T	T/A	G/G	G/A	T/T	G/G
Adenocarcinoma	case	female	60	no	T/T	T/T	G/C	G/A	T/C	G/A
Adenocarcinoma	case	female	53	no	T/T	T/T	G/G	A/A	T/T	G/G
Adenocarcinoma	case	female	59	no	T/T	T/A	G/G	G/A	T/T	G/G
Adenocarcinoma	case	female	59	no	T/T	T/T	G/C	G/A	T/C	G/A
Adenocarcinoma	case	female	56	no	T/T	T/A	G/G	A/A	T/T	G/A
Adenocarcinoma	case	female	59	no	T/T	T/T	G/G	A/A	T/C	G/G
Squamous cell carcinoma	case	female	52	no	T/T	T/T	G/C	G/G	T/C	A/A
Adenocarcinoma	case	female	67	no	T/T	A/A	G/G	G/A	T/T	G/G
Adenocarcinoma	case	female	67	no	T/A	T/A	G/C	A/A	T/T	G/G
Small cell lung cancer	case	female	68	no	T/A	T/T	G/G	G/G	T/C	G/G
Adenocarcinoma	case	female	62	no	T/A	A/A	C/C	G/G	T/C	G/G
Adenocarcinoma	case	female	61	no	T/A	T/A	G/C	A/A	T/C	G/G
Adenocarcinoma	case	female	61	no	T/T	T/T	G/C	G/G	T/C	G/G
Adenocarcinoma	case	female	62	no	T/A	T/A	G/G	G/A	T/C	G/A
Adenocarcinoma	case	female	61	no	T/T	T/A	G/G	G/G	T/T	G/G
adenosquamous carcinoma	case	female	64	no	T/T	A/A	G/G	A/A	T/T	G/G
Small cell lung cancer	case	female	53	no	T/T	T/T	G/G	G/G	T/T	G/G
Adenocarcinoma	case	female	52	no	T/T	T/A	G/G	G/A	T/T	G/G
Small cell lung cancer	case	female	55	no	T/T	T/T	G/G	A/A	T/T	G/G
Adenocarcinoma	case	female	52	no	T/A	T/A	G/C	G/A	T/T	G/G
Adenocarcinoma	case	female	58	no	T/T	T/A	G/G	G/A	T/T	G/G
Adenocarcinoma	case	female	60	no	T/T	T/T	G/C	G/A	T/C	G/A
Adenocarcinoma	case	female	53	no	T/T	T/T	G/G	A/A	T/T	G/G
Adenocarcinoma	case	female	59	no	T/T	T/A	G/G	G/A	T/T	G/G
Adenocarcinoma	case	female	59	no	T/T	T/T	G/C	G/A	T/C	G/A
Adenocarcinoma	case	female	56	no	T/T	T/A	G/G	A/A	T/T	G/A
Adenocarcinoma	case	female	59	no	T/T	T/T	G/G	A/A	T/C	A/A
Squamous cell carcinoma	case	female	52	no	T/T	T/T	G/C	G/G	T/C	A/A
Adenocarcinoma	case	female	67	no	T/T	T/T	G/G	G/A	T/T	G/G
Adenocarcinoma	case	female	67	no	T/T	T/A	G/C	A/A	T/T	G/G
Small cell lung cancer	case	female	68	no	T/A	T/T	G/G	G/G	T/C	G/G
Adenocarcinoma	case	female	62	no	T/A	A/A	C/C	G/G	T/C	G/G
Adenocarcinoma	case	female	61	no	T/A	T/A	G/C	A/A	T/C	G/G
Adenocarcinoma	case	female	61	no	T/A	T/T	G/C	G/G	T/C	G/G
Adenocarcinoma	case	female	62	no	T/T	T/A	G/G	G/A	T/C	G/A
Adenocarcinoma	case	female	61	no	T/A	T/A	G/G	G/G	T/T	G/G
healthy control	control	female	40	no	T/T	T/T	C/C	G/A	T/T	G/G
healthy control	control	female	33	no	T/T	T/T	G/C	A/A	T/C	G/G
healthy control	control	female	40	no	T/A	T/T	G/C	G/A	T/T	G/G
healthy control	control	female	31	no	T/T	T/T	G/C	G/A	T/T	G/G
healthy control	control	female	38	no	T/A	T/T	G/C	G/A	T/C	G/A
healthy control	control	female	39	no	T/T	T/A	G/G	G/A	T/T	G/G
healthy control	control	female	40	no	A/A	T/A	G/G	A/A	T/T	G/G
healthy control	control	female	38	no	T/A	T/T	G/G	G/A	C/C	G/G
healthy control	control	female	37	no	T/T	T/T	G/G	A/A	T/T	G/G
healthy control	control	female	32	no	T/T	T/A	C/C	A/A	T/T	G/A
healthy control	control	female	49	no	A/A	T/A	G/G	G/A	T/C	G/G
healthy control	control	female	50	no	T/T	T/T	G/C	G/A	T/T	G/A
healthy control	control	female	44	no	T/T	T/A	G/G	A/A	C/C	G/G
healthy control	control	female	49	no	T/A	T/A	C/C	A/A	T/C	G/G
healthy control	control	female	44	no	T/T	T/A	G/G	G/A	T/T	G/A
healthy control	control	female	44	no	T/A	T/T	G/G	G/G	T/T	G/G
healthy control	control	female	43	no	T/A	T/T	G/C	G/G	T/C	G/G
healthy control	control	female	50	no	T/A	T/T	G/G	G/A	T/T	G/G
healthy control	control	female	50	no	T/T	T/A	G/C	G/A	C/C	G/A
healthy control	control	female	45	no	T/T	A/A	G/G	G/G	T/T	G/G
healthy control	control	female	49	no	T/A	A/A	G/C	G/A	T/T	G/G
healthy control	control	female	46	no	T/T	T/A	G/C	A/A	T/T	G/G
healthy control	control	female	49	no	T/T	T/A	G/C	A/A	T/T	G/G
healthy control	control	female	45	no	A/A	T/A	G/C	G/G	T/T	G/G
healthy control	control	female	50	no	T/A	T/T	G/G	G/A	T/C	G/A
healthy control	control	female	42	no	T/A	T/A	C/C	G/A	T/T	G/G
healthy control	control	female	46	no	T/T	T/T	G/C	G/A	T/T	G/G
healthy control	control	female	50	no	T/T	T/A	G/G	A/A	T/T	G/G
healthy control	control	female	41	no	T/T	T/A	G/C	A/A	T/T	G/G
healthy control	control	female	46	no	T/T	T/T	G/C	A/A	T/T	G/G
healthy control	control	female	46	no	T/A	T/T	G/G	G/A	T/C	G/A
healthy control	control	female	48	no	T/A	T/T	G/C	G/A	T/T	G/G
healthy control	control	female	47	no	T/A	T/T	G/G	G/A	T/C	G/A
healthy control	control	female	41	no	T/T	T/A	G/C	G/A	T/T	G/G
healthy control	control	female	49	no	A/A	T/T	G/G	G/A	T/T	G/A
healthy control	control	female	43	no	T/T	T/T	G/C	A/A	T/T	G/G
healthy control	control	female	42	no	T/T	T/T	G/C	G/A	T/T	G/G
healthy control	control	female	49	no	T/T	T/T	G/C	G/A	T/C	G/A
healthy control	control	female	48	no	T/T	A/A	G/C	G/A	T/C	G/G
healthy control	control	female	57	no	T/T	T/A	G/G	G/A	T/C	G/G
healthy control	control	female	52	no	T/A	T/T	G/C	G/A	T/C	G/G
healthy control	control	female	56	no	T/A	T/A	C/C	A/A	T/C	G/G
healthy control	control	female	56	no	T/T	T/T	G/G	G/G	T/T	G/G
healthy control	control	female	51	no	T/T	T/A	G/C	G/A	T/T	G/G
healthy control	control	female	52	no	A/A	T/A	G/G	A/A	T/T	G/G
healthy control	control	female	59	no	T/T	T/A	G/C	G/A	T/T	G/G
healthy control	control	female	59	no	T/A	A/A	C/C	G/G	T/T	G/G
healthy control	control	female	58	no	A/A	T/A	G/G	A/A	T/C	G/G
healthy control	control	female	54	no	T/T	T/A	G/C	A/A	T/T	G/G
healthy control	control	female	56	no	T/T	T/A	G/C	A/A	T/T	G/G
healthy control	control	female	57	no	T/A	T/T	G/G	A/A	T/T	A/A
healthy control	control	female	57	no	T/A	T/A	G/G	G/A	T/C	G/G
healthy control	control	female	52	no	T/T	A/A	G/C	G/G	T/T	G/G
healthy control	control	female	56	no	T/A	A/A	G/G	A/A	T/T	G/G
healthy control	control	female	59	no	T/T	T/A	G/G	G/A	T/C	G/G
healthy control	control	female	51	no	T/T	T/A	C/C	G/A	T/T	G/G
healthy control	control	female	56	no	T/A	T/T	G/C	G/A	T/T	G/G
healthy control	control	female	53	no	T/T	T/T	G/C	G/G	T/T	G/G
healthy control	control	female	58	no	T/T	T/T	G/C	G/G	T/T	A/A
healthy control	control	female	60	no	T/T	T/T	G/C	G/A	C/C	G/G
healthy control	control	female	55	no	T/T	T/A	G/G	G/A	T/T	G/G
healthy control	control	female	60	no	T/A	T/A	G/C	G/A	T/C	G/G
healthy control	control	female	54	no	T/T	T/A	G/C	G/A	T/T	G/G
healthy control	control	female	60	no	T/T	T/A	G/C	G/A	T/T	A/A
healthy control	control	female	52	no	T/A	T/T	C/C	G/A	T/T	G/G
healthy control	control	female	59	no	T/A	T/T	G/G	G/G	T/T	G/G
healthy control	control	female	52	no	T/T	T/T	G/C	G/G	T/C	G/G
healthy control	control	female	51	no	T/T	T/A	G/G	G/A	T/T	G/G
healthy control	control	female	57	no	T/T	T/A	G/C	G/G	T/T	G/G
healthy control	control	female	55	no	T/T	T/A	G/G	G/G	T/T	G/G
healthy control	control	female	59	no	T/A	T/T	G/C	G/G	T/T	G/G
healthy control	control	female	51	no	T/A	T/A	G/C	G/G	T/C	G/G
healthy control	control	female	53	no	T/T	T/A	G/C	G/A	T/C	G/G
healthy control	control	female	53	no	T/T	T/A	G/C	G/G	T/C	G/G
healthy control	control	female	56	no	T/T	T/T	G/G	G/A	T/T	G/G
healthy control	control	female	60	no	T/T	T/T	G/G	G/G	C/C	G/G
healthy control	control	female	56	no	T/T	T/T	G/G	G/A	T/T	G/G
healthy control	control	female	53	no	T/T	T/T	G/G	G/A	T/C	G/G
healthy control	control	female	62	no	T/T	T/A	G/C	G/G	T/T	G/G
healthy control	control	female	63	no	T/T	T/T	G/G	G/A	T/T	G/G
healthy control	control	female	61	no	T/A	T/T	G/C	G/A	T/T	G/G
healthy control	control	female	65	no	A/A	A/A	G/G	G/G	T/C	G/G
healthy control	control	female	62	no	T/A	T/T	G/G	G/G	T/T	G/G
healthy control	control	female	62	no	T/A	T/T	G/G	G/A	T/T	G/G
healthy control	control	female	66	no	T/A	T/T	G/G	G/A	T/C	G/G
healthy control	control	female	61	no	T/A	T/A	G/G	G/G	T/T	G/G
healthy control	control	female	62	no	T/T	T/T	G/G	G/A	C/C	G/G
healthy control	control	female	61	no	T/T	T/A	G/G	G/G	T/C	A/A
healthy control	control	female	69	no	T/T	T/T	C/C	G/A	T/T	G/G
healthy control	control	female	61	no	T/T	T/T	G/G	G/A	T/C	G/G
healthy control	control	female	65	no	T/T	T/T	G/G	G/A	T/T	G/G
healthy control	control	female	62	no	T/T	A/A	G/G	G/A	T/C	G/G
healthy control	control	female	61	no	T/T	T/A	G/G	G/A	T/T	G/G
healthy control	control	female	61	no	T/T	A/A	G/C	G/G	T/T	G/G
healthy control	control	female	61	no	T/A	T/A	G/G	G/G	T/C	G/G
healthy control	control	female	61	no	T/A	T/T	C/C	G/A	T/T	G/G
healthy control	control	female	64	no	T/T	T/T	C/C	G/G	T/T	G/G
healthy control	control	female	62	no	T/T	T/T	G/C	G/G	T/T	G/G
healthy control	control	female	64	no	A/A	A/A	G/C	G/G	T/C	G/A
healthy control	control	female	63	no	A/A	A/A	G/G	G/A	T/C	G/G
healthy control	control	female	65	no	T/T	T/A	G/G	G/G	T/T	G/G
healthy control	control	female	65	no	T/T	A/A	G/C	G/G	T/T	G/G
healthy control	control	female	63	no	T/T	T/T	G/C	G/G	T/T	G/A
healthy control	control	female	62	no	T/A	T/T	G/C	G/G	T/T	G/A
healthy control	control	female	68	no	T/A	T/T	C/C	G/G	T/C	G/G
healthy control	control	female	62	no	A/A	T/A	G/G	G/G	T/T	G/A
healthy control	control	female	67	no	T/T	T/A	G/C	G/A	T/C	G/G
healthy control	control	female	62	no	T/A	T/T	G/C	G/A	T/T	G/G
healthy control	control	female	61	no	T/A	A/A	G/C	G/G	T/C	G/A
healthy control	control	female	62	no	T/A	T/A	G/C	G/A	T/C	G/G
healthy control	control	female	66	no	T/A	A/A	G/C	G/G	T/C	G/G
healthy control	control	female	64	no	T/A	T/T	G/G	G/A	T/C	G/A
healthy control	control	female	63	no	T/A	T/T	C/C	G/G	T/C	G/A
healthy control	control	female	65	no	T/A	A/A	C/C	G/A	T/C	G/G
healthy control	control	female	62	no	T/A	T/A	G/G	G/G	T/C	G/G
healthy control	control	female	63	no	T/A	T/A	G/G	G/A	T/C	G/A
healthy control	control	female	74	no	T/A	T/A	G/C	G/G	T/C	G/G
healthy control	control	female	73	no	T/A	A/A	C/C	G/G	C/C	G/A
healthy control	control	female	72	no	A/A	T/A	G/G	G/G	T/C	G/A
healthy control	control	female	72	no	A/A	T/T	G/C	G/A	T/C	G/G
healthy control	control	female	71	no	A/A	T/T	G/C	G/A	C/C	G/G
healthy control	control	female	72	no	A/A	A/A	G/C	G/G	T/C	G/A
healthy control	control	female	78	no	T/A	T/A	G/G	G/A	T/C	G/A
healthy control	control	male	25	no	A/A	T/A	G/G	G/A	T/C	G/A
healthy control	control	male	27	no	A/A	T/A	G/C	G/A	T/C	G/A
healthy control	control	male	25	no	A/A	T/A	G/C	G/A	T/C	G/A
healthy control	control	male	37	Yes	A/A	A/A	G/C	G/A	T/C	G/A
healthy control	control	male	36	Yes	A/A	T/T	G/C	G/A	C/C	G/A
healthy control	control	male	38	Yes	A/A	T/A	G/G	G/G	T/C	G/A
healthy control	control	male	37	Yes	T/A	A/A	G/G	G/A	T/C	G/A
healthy control	control	male	37	Yes	T/A	A/A	G/G	G/A	T/C	G/G
healthy control	control	male	30	Yes	T/A	T/T	G/G	G/G	T/C	G/A
healthy control	control	male	30	Yes	T/A	T/T	G/G	G/A	T/C	G/G
healthy control	control	male	31	Yes	T/A	T/A	G/C	G/G	T/C	G/G
healthy control	control	male	37	Yes	T/A	A/A	C/C	G/G	T/C	G/G
healthy control	control	male	30	Yes	T/A	A/A	G/C	G/G	T/C	G/A
healthy control	control	male	32	Yes	T/A	T/A	G/C	G/A	T/C	G/A
healthy control	control	male	38	Yes	T/A	T/T	G/G	G/A	T/C	G/G
healthy control	control	male	42	Yes	T/A	T/T	G/C	G/A	T/C	G/A
healthy control	control	male	40	Yes	T/A	T/A	G/C	G/G	T/T	G/G
healthy control	control	male	46	Yes	T/A	T/T	G/G	G/G	T/C	G/A
healthy control	control	male	40	Yes	T/A	T/A	G/G	G/G	T/C	G/G
healthy control	control	male	43	Yes	T/A	T/A	G/C	G/A	C/C	G/G
healthy control	control	male	41	Yes	T/A	T/A	G/G	G/G	C/C	G/G
healthy control	control	male	48	Yes	T/T	T/A	G/G	G/G	T/T	G/A
healthy control	control	male	44	Yes	T/T	A/A	C/C	G/G	T/T	G/G
healthy control	control	male	46	Yes	A/A	T/A	G/G	G/G	T/C	G/G
healthy control	control	male	48	Yes	T/T	T/T	G/C	G/A	T/C	G/A
healthy control	control	male	48	Yes	T/T	T/A	G/G	G/A	T/T	G/G
healthy control	control	male	47	Yes	A/A	T/A	G/G	G/G	T/C	G/G
healthy control	control	male	45	Yes	A/A	T/A	G/C	G/A	T/T	G/G
healthy control	control	male	47	Yes	T/T	T/T	G/C	G/G	T/T	G/G
healthy control	control	male	49	Yes	T/T	T/T	G/C	G/G	T/T	G/A
healthy control	control	male	43	Yes	T/A	T/A	C/C	G/G	T/T	G/A
healthy control	control	male	40	Yes	T/A	T/T	G/G	G/G	T/C	G/G
healthy control	control	male	48	Yes	T/A	T/A	G/G	G/G	T/C	G/G
healthy control	control	male	48	Yes	T/A	T/A	G/G	G/G	T/C	G/A
healthy control	control	male	45	Yes	T/T	T/A	G/G	G/A	T/T	G/G
healthy control	control	male	47	Yes	T/A	T/A	G/G	G/G	T/T	G/G
healthy control	control	male	48	Yes	T/A	T/T	G/G	G/G	T/C	G/A
healthy control	control	male	41	Yes	T/T	T/T	G/G	G/G	T/T	G/G
healthy control	control	male	44	Yes	A/A	T/A	G/C	G/G	T/C	G/G
healthy control	control	male	40	Yes	T/A	T/A	C/C	G/A	T/T	G/G
healthy control	control	male	40	Yes	T/A	T/A	G/G	G/A	T/C	G/G
healthy control	control	male	40	Yes	T/T	T/A	G/C	G/A	T/T	G/A
healthy control	control	male	40	Yes	T/T	A/A	G/G	G/G	T/C	G/A
healthy control	control	male	44	Yes	T/T	T/T	G/C	G/A	C/C	G/A
healthy control	control	male	46	Yes	T/T	T/A	G/G	G/A	T/T	G/A
healthy control	control	male	41	Yes	T/T	T/T	G/C	G/G	T/T	G/G
healthy control	control	male	41	Yes	T/T	T/T	G/G	G/A	T/T	G/G
healthy control	control	male	41	Yes	T/T	T/T	G/C	G/G	T/T	G/G
healthy control	control	male	40	Yes	T/A	A/A	G/G	G/G	T/C	G/G
healthy control	control	male	49	Yes	T/T	T/A	G/C	G/G	T/C	G/G
healthy control	control	male	40	Yes	T/A	T/T	G/C	G/A	T/C	G/G
healthy control	control	male	41	Yes	A/A	T/T	G/G	G/A	T/C	G/G
healthy control	control	male	43	Yes	T/T	T/A	G/C	G/A	T/T	G/G
healthy control	control	male	43	Yes	T/T	T/A	G/C	G/A	T/T	G/G
healthy control	control	male	42	Yes	T/A	T/A	G/G	G/G	T/T	G/G
healthy control	control	male	40	Yes	T/A	T/T	G/C	G/G	T/C	G/G
healthy control	control	male	43	Yes	T/T	A/A	G/G	G/G	T/T	G/A
healthy control	control	male	47	Yes	T/T	T/T	G/G	G/G	T/T	G/A
healthy control	control	male	42	Yes	T/A	T/T	G/G	G/A	T/T	G/G
healthy control	control	male	48	Yes	T/A	T/T	G/C	G/G	T/T	G/A
healthy control	control	male	43	Yes	T/T	T/T	G/C	G/G	T/C	G/G
healthy control	control	male	43	Yes	T/T	T/A	G/G	G/A	T/T	G/G
healthy control	control	male	49	Yes	T/T	T/T	G/G	G/A	T/C	G/A
healthy control	control	male	41	Yes	T/A	T/T	G/C	G/G	T/C	A/A
healthy control	control	male	43	Yes	T/T	T/A	G/G	G/G	T/T	G/G
healthy control	control	male	40	Yes	T/T	T/A	C/C	G/G	T/T	G/G
healthy control	control	male	46	Yes	T/T	T/A	G/G	G/A	T/T	G/A
healthy control	control	male	45	Yes	T/T	A/A	G/C	G/G	T/T	G/A
healthy control	control	male	44	Yes	T/A	T/T	G/G	G/A	T/C	G/A
healthy control	control	male	44	Yes	T/T	T/T	G/G	G/A	T/C	G/G
healthy control	control	male	41	Yes	T/A	T/T	G/G	G/A	T/T	G/A
healthy control	control	male	41	Yes	T/A	T/A	G/C	G/A	T/C	G/G
healthy control	control	male	49	Yes	T/T	T/T	G/G	G/G	T/C	A/A
healthy control	control	male	40	Yes	T/T	T/T	G/C	G/G	T/C	A/A
healthy control	control	male	45	Yes	T/A	T/T	C/C	G/G	T/T	G/G
healthy control	control	male	45	Yes	T/T	T/A	G/C	G/G	T/T	G/A
healthy control	control	male	49	Yes	T/A	T/T	G/G	G/G	T/T	G/A
healthy control	control	male	40	Yes	T/T	T/T	G/G	G/G	T/T	G/G
healthy control	control	male	44	Yes	T/T	A/A	G/C	G/G	T/C	G/G
healthy control	control	male	48	Yes	T/A	T/A	G/G	G/A	T/T	G/G
healthy control	control	male	46	Yes	T/T	T/T	G/C	G/G	T/T	G/G
healthy control	control	male	51	Yes	T/T	T/A	G/G	G/A	C/C	G/A
healthy control	control	male	63	Yes	T/T	T/T	G/C	G/A	C/C	G/G
healthy control	control	male	57	Yes	T/T	T/A	G/C	G/A	T/C	G/A
healthy control	control	male	50	Yes	T/T	T/T	G/G	G/G	T/T	G/A
healthy control	control	male	70	Yes	T/T	T/A	G/G	G/G	C/C	G/A
healthy control	control	male	79	Yes	T/A	T/A	G/G	G/A	T/C	G/G
healthy control	control	male	55	Yes	T/T	T/T	G/G	G/G	T/T	G/G
healthy control	control	male	55	Yes	T/T	A/A	G/C	G/G	T/T	G/A
healthy control	control	male	53	Yes	T/T	T/T	G/G	G/A	T/T	G/G
healthy control	control	male	58	Yes	A/A	T/A	G/C	G/A	T/T	G/A
healthy control	control	male	55	Yes	T/T	T/A	G/C	G/G	T/T	G/G
healthy control	control	male	58	Yes	T/A	T/A	G/C	G/A	T/T	G/A
healthy control	control	male	53	Yes	T/A	T/A	G/C	G/A	T/T	G/G
healthy control	control	male	56	Yes	T/T	T/A	G/G	G/G	T/T	G/A
healthy control	control	male	70	Yes	T/T	T/A	G/G	G/A	T/T	G/G
healthy control	control	male	59	Yes	T/A	T/T	G/C	G/G	T/T	G/G
healthy control	control	male	57	Yes	T/T	T/T	G/C	G/A	T/T	G/G
healthy control	control	male	72	Yes	T/T	A/A	C/C	G/A	T/C	G/G
healthy control	control	male	50	Yes	T/A	T/T	G/G	G/G	T/T	G/G
healthy control	control	male	59	Yes	T/A	T/T	G/C	G/G	T/T	G/G
healthy control	control	male	57	Yes	T/T	T/T	G/G	G/G	C/C	G/G
healthy control	control	male	53	Yes	T/T	A/A	G/C	G/G	T/T	G/G
healthy control	control	male	50	Yes	T/T	T/A	G/G	G/G	T/T	G/G
healthy control	control	male	51	Yes	T/T	T/T	G/G	G/G	T/T	G/G
healthy control	control	male	51	Yes	T/T	T/T	G/C	G/G	T/T	G/G
healthy control	control	male	57	Yes	T/T	T/A	G/G	G/G	T/T	G/G
healthy control	control	male	54	Yes	T/A	T/A	G/C	G/G	T/T	G/G
healthy control	control	male	58	Yes	T/A	T/T	G/G	G/G	T/T	G/A
healthy control	control	male	54	Yes	T/T	T/A	G/C	G/A	T/T	G/G
healthy control	control	male	57	Yes	T/A	T/T	G/G	G/G	T/C	G/G
healthy control	control	male	50	Yes	T/A	T/A	G/C	G/G	T/T	G/A
healthy control	control	male	53	Yes	T/T	T/A	G/C	G/A	T/C	G/A
healthy control	control	male	50	Yes	T/A	T/A	G/G	G/G	T/C	G/G
healthy control	control	male	53	Yes	T/T	T/A	G/C	G/A	T/C	G/G
healthy control	control	male	58	Yes	T/A	T/A	C/C	G/A	T/T	G/G
healthy control	control	male	59	Yes	T/A	T/A	G/G	G/A	T/C	G/G
healthy control	control	male	54	Yes	T/T	T/A	G/C	G/A	T/T	G/G
healthy control	control	male	54	Yes	T/A	T/T	G/G	G/A	C/C	G/G
healthy control	control	male	56	Yes	T/T	T/T	G/C	G/A	T/T	G/A
healthy control	control	male	51	Yes	T/T	T/A	G/G	G/A	T/C	G/G
healthy control	control	male	58	Yes	T/T	T/T	G/G	G/A	T/T	G/G
healthy control	control	male	50	Yes	T/A	T/T	G/C	G/G	T/C	G/G
healthy control	control	male	53	Yes	T/T	T/T	G/G	G/A	T/C	G/G
healthy control	control	male	71	Yes	T/T	T/A	G/G	G/A	T/T	G/G
healthy control	control	male	57	Yes	T/T	T/T	G/G	G/A	T/T	G/G
healthy control	control	male	70	Yes	T/T	T/T	G/G	G/A	T/T	A/A
healthy control	control	male	73	Yes	T/A	T/A	G/C	G/G	T/C	G/G
healthy control	control	male	62	Yes	T/T	T/T	G/C	G/A	T/T	G/G
healthy control	control	male	60	Yes	T/T	T/T	G/G	G/G	T/T	G/A
healthy control	control	male	50	Yes	A/A	T/A	G/G	G/A	T/T	G/A
healthy control	control	male	55	Yes	T/T	T/T	G/C	G/A	C/C	G/G
healthy control	control	male	51	Yes	T/A	T/T	G/C	G/A	T/T	G/A
healthy control	control	male	58	Yes	T/T	T/A	G/C	G/G	T/C	G/G
healthy control	control	male	59	Yes	T/T	T/A	C/C	G/A	T/T	G/A
healthy control	control	male	54	Yes	T/A	T/A	G/C	G/G	T/C	G/G
healthy control	control	male	57	Yes	T/A	T/A	G/G	G/G	T/T	G/A
healthy control	control	male	59	Yes	T/T	T/A	G/C	G/G	T/T	G/G
healthy control	control	male	53	Yes	T/A	T/A	G/C	G/G	T/T	G/G
healthy control	control	male	52	Yes	T/A	T/A	G/G	G/G	T/T	G/G
healthy control	control	male	55	Yes	T/T	T/T	G/C	G/G	T/T	G/A
healthy control	control	male	59	Yes	T/T	A/A	G/G	G/G	T/C	G/A
healthy control	control	male	52	Yes	T/T	A/A	G/G	G/A	T/T	G/A
healthy control	control	male	59	Yes	T/T	T/T	G/G	G/A	C/C	G/G
healthy control	control	male	56	Yes	T/T	T/T	G/G	G/G	T/T	G/G
healthy control	control	male	59	Yes	T/T	T/A	G/G	G/G	T/T	G/G
healthy control	control	male	52	Yes	T/T	T/A	C/C	G/A	T/T	G/A
healthy control	control	male	54	Yes	T/T	T/A	G/G	G/G	T/T	G/G
healthy control	control	male	56	Yes	T/T	T/A	C/C	G/A	T/C	G/G
healthy control	control	male	58	Yes	T/T	T/A	G/C	G/A	T/C	G/A
healthy control	control	male	54	Yes	T/T	T/T	G/C	G/A	C/C	G/G
healthy control	control	male	56	Yes	T/A	T/T	G/G	G/G	T/T	G/A
healthy control	control	male	53	Yes	T/A	T/T	G/C	G/G	T/C	G/G
healthy control	control	male	54	Yes	T/T	T/A	G/C	G/G	T/C	G/G
healthy control	control	male	57	Yes	T/T	T/A	G/G	G/G	T/C	G/G
healthy control	control	male	54	Yes	T/T	T/T	G/C	G/G	T/C	G/G
healthy control	control	male	50	Yes	T/A	A/A	G/C	G/A	T/T	G/A
healthy control	control	male	50	Yes	T/T	T/A	G/C	G/A	T/T	G/G
healthy control	control	male	52	Yes	T/A	T/T	G/G	G/G	T/T	G/A
healthy control	control	male	52	Yes	T/T	A/A	G/C	G/G	T/T	G/G
healthy control	control	male	56	Yes	A/A	T/T	G/G	G/G	T/T	A/A
healthy control	control	male	50	Yes	T/A	T/T	G/G	G/G	T/T	G/G
healthy control	control	male	50	Yes	T/T	T/T	C/C	G/G	T/C	G/G
healthy control	control	male	52	Yes	T/A	T/T	G/C	G/G	T/C	G/A
healthy control	control	male	55	Yes	T/T	T/A	C/C	G/A	T/T	G/G
healthy control	control	male	58	Yes	T/A	T/T	G/C	G/A	T/T	G/G
healthy control	control	male	54	Yes	T/A	A/A	G/G	G/G	T/T	G/G
healthy control	control	male	59	Yes	T/A	T/T	C/C	A/A	T/T	G/A
healthy control	control	male	54	Yes	T/T	T/T	G/C	G/G	T/T	G/A
healthy control	control	male	55	Yes	T/T	T/A	G/G	G/G	T/T	G/G
healthy control	control	male	50	Yes	A/A	T/A	C/C	A/A	T/C	G/G
healthy control	control	male	54	Yes	T/T	T/T	G/G	A/A	T/T	G/G
healthy control	control	male	50	Yes	T/A	T/T	C/C	G/G	T/T	G/A
healthy control	control	male	56	Yes	T/T	T/A	G/G	G/G	T/T	G/A
healthy control	control	male	51	Yes	T/T	T/A	G/G	G/A	T/T	G/G
healthy control	control	male	51	Yes	T/A	A/A	C/C	G/A	T/T	G/G
healthy control	control	male	51	Yes	T/T	T/A	G/G	A/A	T/C	G/G
healthy control	control	male	51	Yes	T/A	T/A	G/G	G/G	T/C	G/G
healthy control	control	male	57	Yes	T/T	T/A	G/C	G/A	T/C	G/G
healthy control	control	male	52	Yes	T/T	T/T	G/C	G/A	T/T	G/A
healthy control	control	male	52	Yes	T/T	A/A	G/C	G/A	T/T	G/A
healthy control	control	male	55	Yes	A/A	T/A	G/G	A/A	T/C	G/G
healthy control	control	male	51	Yes	T/T	T/A	G/C	G/A	C/C	G/A
healthy control	control	male	57	Yes	T/A	T/A	G/G	G/A	T/C	G/A
healthy control	control	male	51	Yes	T/T	T/T	C/C	A/A	T/C	G/G
healthy control	control	male	51	Yes	T/A	T/T	G/G	G/A	T/C	G/G
healthy control	control	male	52	Yes	T/T	T/A	G/C	A/A	T/T	G/G
healthy control	control	male	50	Yes	T/T	T/A	G/C	A/A	T/C	G/G
healthy control	control	male	53	Yes	T/T	T/A	G/C	G/A	T/T	G/A
healthy control	control	male	50	Yes	T/T	T/T	G/G	G/G	T/T	G/G
healthy control	control	male	50	Yes	T/A	T/A	G/G	G/A	T/T	G/G
healthy control	control	male	50	Yes	T/A	A/A	G/G	G/A	T/T	G/A
healthy control	control	male	50	Yes	T/A	T/A	G/C	G/G	T/C	G/G
healthy control	control	male	50	Yes	T/T	T/T	G/C	G/A	T/T	G/A
healthy control	control	male	55	Yes	T/T	A/A	G/G	G/G	T/C	G/G
healthy control	control	male	57	Yes	T/T	T/A	G/C	G/A	T/T	G/G
healthy control	control	male	51	Yes	T/A	T/T	G/C	G/G	T/T	G/A
healthy control	control	male	57	Yes	T/T	T/A	G/G	G/A	T/T	G/G
healthy control	control	male	59	Yes	T/T	T/T	G/G	G/G	T/T	G/G
healthy control	control	male	58	Yes	T/T	A/A	G/G	G/A	T/C	G/G
healthy control	control	male	57	Yes	T/A	T/A	G/C	G/A	T/T	G/A
healthy control	control	male	61	Yes	T/A	T/A	G/C	G/A	T/T	G/G
healthy control	control	male	60	Yes	T/T	T/T	G/C	G/A	T/T	G/A
healthy control	control	male	64	Yes	T/A	T/A	G/C	A/A	T/T	G/G
healthy control	control	male	63	Yes	T/A	T/A	G/G	G/A	T/T	G/G
healthy control	control	male	65	Yes	T/A	T/T	G/G	G/G	C/C	G/G
healthy control	control	male	65	Yes	T/A	T/A	G/G	G/A	T/C	G/A
healthy control	control	male	67	Yes	T/T	T/T	G/G	G/G	T/T	G/A
healthy control	control	male	62	Yes	T/A	T/T	G/C	G/G	T/T	G/A
healthy control	control	male	61	Yes	T/T	T/A	G/G	A/A	T/C	G/G
healthy control	control	male	65	Yes	T/A	T/T	G/C	G/A	T/T	G/G
healthy control	control	male	65	Yes	T/A	T/T	G/G	G/A	T/C	G/A
healthy control	control	male	68	Yes	T/T	T/T	C/C	G/G	T/C	G/A
healthy control	control	male	69	Yes	T/T	T/A	G/C	A/A	T/T	G/G
healthy control	control	male	64	Yes	T/T	A/A	G/C	G/G	T/T	G/A
healthy control	control	male	62	Yes	T/T	T/T	G/G	G/G	T/T	G/G
healthy control	control	male	62	Yes	T/T	T/T	G/G	G/A	T/C	G/G
healthy control	control	male	60	Yes	T/T	T/T	C/C	G/A	C/C	G/G
healthy control	control	male	60	Yes	T/A	T/T	G/C	A/A	T/C	G/G
healthy control	control	male	63	Yes	T/T	T/T	G/C	G/A	T/C	G/G
healthy control	control	male	61	Yes	A/A	T/A	G/G	G/G	T/C	G/G
healthy control	control	male	65	Yes	T/A	T/T	G/C	G/A	T/C	G/A
healthy control	control	male	64	Yes	T/A	T/A	G/C	G/G	T/T	G/G
healthy control	control	male	64	Yes	T/A	A/A	G/G	G/A	T/C	G/G
healthy control	control	male	68	Yes	T/A	A/A	G/C	A/A	T/T	G/G
healthy control	control	male	61	Yes	T/A	T/T	G/C	G/A	T/T	G/G
healthy control	control	male	65	Yes	T/T	T/T	G/G	G/G	T/T	G/G
healthy control	control	male	60	Yes	T/T	T/T	G/G	G/G	T/T	G/A
healthy control	control	male	67	Yes	T/T	T/A	G/G	G/A	T/T	G/G
healthy control	control	male	61	Yes	T/T	T/A	G/C	A/A	T/T	G/G
healthy control	control	male	63	Yes	T/T	T/T	C/C	G/A	T/T	G/G
healthy control	control	male	60	Yes	T/T	T/A	G/C	G/A	T/T	G/G
healthy control	control	male	69	Yes	T/T	T/T	G/C	G/A	T/T	G/G
healthy control	control	male	64	Yes	T/T	T/T	G/C	G/G	T/C	G/G
healthy control	control	male	67	Yes	T/A	T/T	C/C	G/G	T/T	G/G
healthy control	control	male	62	Yes	T/T	T/A	G/G	G/G	T/T	G/G
healthy control	control	male	64	Yes	T/T	T/A	G/C	A/A	T/T	G/G
healthy control	control	male	65	Yes	T/T	T/T	G/C	G/A	T/T	G/G
healthy control	control	male	61	Yes	T/T	T/A	G/G	G/A	T/C	G/G
healthy control	control	male	61	Yes	A/A	T/A	G/G	G/G	T/C	G/G
healthy control	control	male	65	Yes	T/T	T/T	C/C	G/G	T/C	G/G
healthy control	control	male	66	Yes	T/T	T/T	G/G	G/A	T/T	G/G
healthy control	control	male	66	Yes	T/T	T/T	G/C	A/A	T/T	G/G
healthy control	control	male	64	Yes	T/T	T/T	G/C	G/A	T/T	G/G
healthy control	control	male	66	Yes	T/T	T/A	C/C	G/G	T/T	G/A
healthy control	control	male	63	Yes	T/T	T/T	G/C	G/A	T/T	G/G
healthy control	control	male	66	Yes	T/T	T/A	C/C	G/G	T/T	G/A
healthy control	control	male	68	Yes	T/A	T/A	C/C	A/A	T/T	G/A
healthy control	control	male	65	Yes	T/A	T/T	G/G	G/G	T/T	G/G
healthy control	control	male	67	Yes	T/T	T/T	G/C	G/A	T/T	G/G
healthy control	control	male	61	Yes	T/T	T/T	G/G	G/A	T/T	G/A
healthy control	control	male	63	Yes	T/A	A/A	G/G	G/A	T/T	G/G
healthy control	control	male	68	Yes	T/T	T/T	G/C	A/A	T/C	G/G
healthy control	control	male	67	Yes	T/A	T/A	G/G	G/A	T/C	G/G
healthy control	control	male	69	Yes	T/T	T/T	G/G	A/A	T/C	G/G
healthy control	control	male	69	Yes	T/A	T/A	G/C	G/G	T/T	G/G
healthy control	control	male	62	Yes	T/A	T/T	G/C	G/G	T/T	G/G
healthy control	control	male	61	Yes	T/A	T/T	G/C	A/A	T/C	G/G
healthy control	control	male	65	Yes	T/A	A/A	G/C	G/A	T/C	G/G
healthy control	control	male	66	Yes	T/T	T/A	C/C	G/A	T/T	G/G
healthy control	control	male	65	Yes	T/T	T/A	C/C	G/A	T/C	G/G
healthy control	control	male	61	Yes	T/A	T/A	G/G	G/A	T/T	G/G
healthy control	control	male	67	Yes	T/A	A/A	G/G	A/A	T/T	G/G
healthy control	control	male	67	Yes	T/T	T/A	C/C	G/A	T/T	G/A
healthy control	control	male	64	Yes	T/A	T/T	C/C	G/G	T/C	G/A
healthy control	control	male	62	Yes	T/T	T/T	G/G	G/A	T/C	G/A
healthy control	control	male	61	Yes	T/A	T/T	G/C	G/G	T/T	G/G
healthy control	control	male	63	Yes	T/T	T/T	G/C	G/A	T/T	G/A
healthy control	control	male	64	Yes	T/T	T/T	C/C	G/A	T/C	G/G
healthy control	control	male	65	Yes	T/T	T/A	G/C	A/A	T/C	G/G
healthy control	control	male	62	Yes	T/A	T/T	G/G	G/G	T/T	G/G
healthy control	control	male	69	Yes	T/T	T/T	G/C	G/G	T/T	G/A
healthy control	control	male	69	Yes	T/T	T/T	G/G	A/A	T/T	G/G
healthy control	control	male	63	Yes	T/T	T/A	G/G	G/A	T/C	G/G
healthy control	control	male	65	Yes	T/A	T/A	G/G	G/A	T/C	G/A
healthy control	control	male	61	Yes	T/T	T/A	G/G	G/A	T/C	G/G
healthy control	control	male	61	Yes	T/T	T/T	G/C	G/G	T/C	G/G
healthy control	control	male	61	Yes	T/T	T/A	C/C	G/G	T/T	G/G
healthy control	control	male	67	Yes	T/T	T/T	G/C	A/A	T/C	G/G
healthy control	control	male	67	Yes	T/A	T/A	G/G	A/A	T/T	G/G
healthy control	control	male	66	Yes	T/T	T/T	G/C	G/A	T/T	G/A
healthy control	control	male	70	Yes	T/T	T/T	C/C	G/A	T/C	G/G
healthy control	control	male	68	Yes	T/T	T/A	G/C	A/A	T/C	G/G
healthy control	control	male	66	Yes	T/T	T/A	G/C	G/G	T/T	G/G
healthy control	control	male	69	Yes	T/T	T/T	G/C	G/G	T/T	G/A
healthy control	control	male	64	Yes	T/A	T/T	G/C	G/G	T/C	G/A
healthy control	control	male	61	Yes	T/T	A/A	G/C	G/A	T/C	G/G
healthy control	control	male	62	Yes	T/T	T/A	G/G	G/G	T/T	G/G
healthy control	control	male	62	Yes	T/T	T/T	C/C	G/G	T/C	G/G
healthy control	control	male	70	Yes	T/T	T/T	G/C	A/A	T/T	G/A
healthy control	control	male	67	Yes	T/T	T/A	G/C	A/A	T/T	G/A
healthy control	control	male	65	Yes	T/T	T/A	G/C	A/A	T/T	G/G
healthy control	control	male	67	Yes	T/T	T/A	G/C	G/A	T/C	G/A
healthy control	control	male	68	Yes	T/T	T/T	G/C	G/A	T/T	G/G
healthy control	control	male	63	Yes	T/T	A/A	C/C	G/A	T/T	G/G
healthy control	control	male	61	Yes	T/T	T/A	G/C	G/A	T/T	G/G
healthy control	control	male	70	Yes	T/T	T/A	G/G	G/A	T/T	G/G
healthy control	control	male	67	Yes	T/T	T/A	G/C	G/A	T/T	G/G
healthy control	control	male	66	Yes	T/T	T/A	G/G	G/A	T/T	G/G
healthy control	control	male	65	Yes	T/T	T/T	G/C	A/A	T/T	G/G
healthy control	control	male	64	Yes	A/A	T/A	G/G	G/A	T/C	G/A
healthy control	control	male	61	Yes	T/T	T/T	G/C	A/A	T/T	G/G
healthy control	control	male	63	Yes	T/T	T/T	G/C	A/A	T/C	G/A
healthy control	control	male	65	Yes	T/T	T/T	C/C	G/A	T/T	G/G
healthy control	control	male	67	Yes	T/A	T/A	G/C	G/A	T/C	G/A
healthy control	control	male	63	Yes	T/A	T/T	G/C	A/A	T/T	G/G
healthy control	control	male	67	Yes	T/A	T/A	G/C	G/G	T/C	G/A
healthy control	control	male	63	Yes	T/T	T/T	G/C	G/A	T/C	G/A
healthy control	control	male	70	Yes	T/T	T/A	G/C	G/G	T/T	G/G
healthy control	control	male	62	Yes	T/A	T/T	C/C	G/G	T/C	G/G
healthy control	control	male	62	Yes	T/T	T/A	G/C	G/G	T/T	G/G
healthy control	control	male	68	Yes	T/T	T/A	G/G	G/G	T/C	G/G
healthy control	control	male	67	Yes	T/T	T/A	G/C	A/A	T/T	G/A
healthy control	control	male	63	Yes	T/A	T/T	G/C	G/G	T/T	G/A
healthy control	control	male	63	Yes	T/T	T/A	G/G	G/G	T/C	G/G
healthy control	control	male	68	Yes	T/T	T/A	G/G	G/G	T/C	G/G
healthy control	control	male	62	Yes	T/T	T/A	C/C	G/G	T/T	G/G
healthy control	control	male	63	Yes	T/T	T/T	G/C	A/A	C/C	G/G
healthy control	control	male	66	Yes	T/A	T/A	G/C	G/G	T/C	G/G
healthy control	control	male	61	Yes	T/T	T/T	G/C	G/G	T/C	G/A
healthy control	control	male	64	Yes	T/T	T/T	G/C	G/G	T/T	G/A
healthy control	control	male	63	Yes	T/T	T/T	G/C	G/G	T/T	G/A
healthy control	control	male	61	Yes	T/T	T/A	G/C	G/A	T/T	G/G
healthy control	control	male	64	Yes	T/T	T/A	G/G	A/A	T/T	G/G
healthy control	control	male	65	Yes	T/T	T/T	G/C	G/G	C/C	G/A
healthy control	control	male	62	Yes	T/T	A/A	G/C	A/A	T/T	G/G
healthy control	control	male	65	Yes	T/T	T/A	G/C	G/A	T/T	G/G
healthy control	control	male	70	Yes	T/A	T/T	G/C	A/A	T/T	G/G
healthy control	control	male	69	Yes	T/T	T/A	G/C	G/G	T/C	G/A
healthy control	control	male	65	Yes	T/A	T/A	G/C	G/G	T/T	G/A
healthy control	control	male	63	Yes	T/A	T/T	G/C	A/A	T/C	G/G
healthy control	control	male	62	Yes	T/T	T/T	G/G	G/G	T/T	G/G
healthy control	control	male	64	Yes	T/A	T/T	G/C	G/G	T/T	G/G
healthy control	control	male	61	Yes	T/A	T/A	G/G	A/A	T/C	G/A
healthy control	control	male	62	Yes	T/T	A/A	G/C	A/A	T/C	G/G
healthy control	control	male	62	Yes	T/A	T/A	G/C	G/G	T/T	G/G
healthy control	control	male	69	Yes	T/T	T/A	C/C	G/A	T/C	G/G
healthy control	control	male	74	Yes	T/T	T/A	G/C	G/G	T/T	G/G
healthy control	control	male	72	Yes	T/A	T/A	G/C	A/A	T/C	G/G
healthy control	control	male	73	Yes	T/T	T/A	G/G	A/A	T/T	G/G
healthy control	control	male	78	Yes	A/A	T/T	G/C	G/G	T/C	G/G
healthy control	control	male	74	Yes	T/T	T/A	G/C	G/A	T/C	G/A
healthy control	control	male	73	Yes	T/T	T/T	G/G	G/G	T/T	G/G
healthy control	control	male	80	Yes	T/T	T/T	C/C	A/A	T/C	G/G
healthy control	control	male	74	Yes	T/T	T/A	G/G	G/A	T/T	G/G
healthy control	control	male	72	Yes	T/A	T/T	G/G	A/A	T/T	G/A
healthy control	control	male	72	Yes	T/A	T/A	G/G	G/A	T/T	G/G
healthy control	control	male	76	Yes	T/T	T/A	C/C	G/A	T/T	G/G
healthy control	control	male	74	Yes	T/T	T/T	G/G	A/A	T/T	G/G
healthy control	control	male	72	Yes	T/T	T/T	G/G	A/A	T/T	G/G
healthy control	control	male	74	Yes	A/A	T/A	C/C	G/A	T/T	G/A
healthy control	control	male	80	Yes	T/T	T/T	G/C	G/A	T/T	G/G
healthy control	control	male	78	Yes	T/A	T/T	G/G	G/A	T/T	G/G
healthy control	control	male	73	Yes	T/A	T/A	G/G	G/G	T/T	G/A
healthy control	control	male	80	Yes	T/T	A/A	G/C	G/A	T/C	G/G
healthy control	control	male	75	Yes	T/T	T/T	G/G	G/A	T/C	G/G
healthy control	control	male	71	Yes	T/T	T/A	G/G	G/A	T/T	G/G
healthy control	control	male	71	Yes	T/A	T/A	G/C	G/G	C/C	G/G
healthy control	control	male	73	Yes	T/A	T/A	G/C	G/A	T/T	G/G
healthy control	control	male	80	Yes	T/A	T/T	G/C	A/A	T/C	G/A
healthy control	control	male	75	Yes	T/A	T/T	G/C	G/G	T/T	G/A
healthy control	control	male	78	Yes	T/A	T/A	C/C	G/A	T/T	G/G
healthy control	control	male	73	Yes	T/A	T/A	G/G	G/A	T/T	G/A
healthy control	control	male	79	Yes	T/A	T/A	G/G	G/G	T/T	G/A
healthy control	control	male	71	Yes	T/A	T/A	G/G	G/G	T/T	G/G
healthy control	control	male	80	Yes	T/A	T/A	G/G	A/A	T/T	G/G
healthy control	control	male	74	Yes	T/A	T/T	C/C	G/A	T/T	G/A
healthy control	control	male	73	Yes	T/A	T/A	G/C	G/A	T/T	G/A
healthy control	control	male	75	Yes	T/A	T/A	G/C	G/A	T/T	G/G
healthy control	control	male	73	Yes	T/A	T/A	G/C	A/A	T/T	G/G
healthy control	control	male	71	Yes	T/A	A/A	G/C	G/A	T/T	G/G
healthy control	control	male	77	Yes	T/A	T/A	G/G	G/G	T/T	G/A
healthy control	control	male	73	Yes	A/A	T/T	G/C	G/A	T/T	A/A
healthy control	control	male	71	Yes	T/A	T/T	C/C	G/G	T/T	G/G
healthy control	control	male	72	Yes	A/A	T/T	G/G	G/G	T/C	G/G
healthy control	control	male	74	Yes	A/A	T/A	G/C	G/A	T/C	G/A
healthy control	control	male	76	Yes	T/A	A/A	G/G	G/A	T/T	G/G
healthy control	control	male	75	Yes	T/A	T/T	G/C	G/G	T/T	G/A
healthy control	control	male	73	Yes	A/A	T/A	G/C	G/A	T/T	G/G
healthy control	control	male	80	Yes	A/A	T/T	G/G	G/A	T/T	G/A
healthy control	control	male	76	Yes	A/A	T/T	G/G	A/A	T/C	G/G
healthy control	control	female	40	no	T/A	T/T	C/C	G/A	T/T	G/G
healthy control	control	female	33	no	A/A	T/T	G/C	G/A	T/C	G/G
healthy control	control	female	40	no	A/A	T/T	G/C	G/A	T/T	G/G
healthy control	control	female	31	no	A/A	T/T	G/C	G/A	T/T	G/G
healthy control	control	female	38	no	A/A	T/T	G/C	A/A	T/C	G/A
healthy control	control	female	39	no	A/A	T/A	G/G	G/A	T/T	G/G
healthy control	control	female	40	no	A/A	T/A	G/G	G/A	T/T	G/G
healthy control	control	female	38	no	T/A	T/T	G/G	A/A	T/T	G/G
healthy control	control	female	37	no	T/A	T/T	G/G	G/A	T/T	G/G
healthy control	control	female	32	no	T/A	T/A	C/C	G/A	T/T	G/A
healthy control	control	female	49	no	T/A	T/A	G/G	G/A	T/C	G/G
healthy control	control	female	50	no	T/A	T/T	G/C	G/A	T/T	G/A
healthy control	control	female	44	no	T/A	T/A	G/G	A/A	T/T	G/G
healthy control	control	female	49	no	T/A	T/A	C/C	G/A	T/C	G/G
healthy control	control	female	44	no	T/A	T/A	G/C	A/A	T/T	G/A
healthy control	control	female	44	no	T/A	T/T	G/G	A/A	T/T	G/G
healthy control	control	female	43	no	T/A	T/T	G/C	G/A	T/C	G/G
healthy control	control	female	50	no	T/A	T/T	G/G	G/A	T/T	G/G
healthy control	control	female	50	no	T/A	T/A	G/C	A/A	T/T	G/A
healthy control	control	female	45	no	T/A	A/A	G/G	A/A	T/T	G/G
healthy control	control	female	49	no	T/A	A/A	G/C	G/A	T/T	G/G
healthy control	control	female	46	no	T/A	T/A	G/C	G/G	T/T	G/G
healthy control	control	female	49	no	T/A	T/A	G/C	G/G	T/T	G/G
healthy control	control	female	45	no	T/A	T/A	G/C	G/A	T/T	G/G
healthy control	control	female	50	no	T/A	T/T	G/C	G/A	T/C	G/A
healthy control	control	female	42	no	T/T	T/A	C/C	G/G	T/T	G/G
healthy control	control	female	46	no	T/A	T/T	G/C	G/A	T/T	G/G
healthy control	control	female	50	no	T/T	T/A	G/G	A/A	T/T	G/G
healthy control	control	female	41	no	T/T	T/A	G/C	A/A	T/T	G/G
healthy control	control	female	46	no	T/A	T/T	G/C	G/G	T/T	G/G
healthy control	control	female	46	no	T/A	T/T	G/G	G/A	T/C	G/A
healthy control	control	female	48	no	T/A	T/T	G/C	G/A	T/T	G/G
healthy control	control	female	47	no	T/T	T/T	G/G	G/A	T/C	G/A
healthy control	control	female	41	no	T/T	T/A	G/C	A/A	T/T	G/G
healthy control	control	female	49	no	T/T	T/T	G/G	A/A	T/T	G/A
healthy control	control	female	43	no	T/T	T/T	G/C	A/A	T/T	G/G
healthy control	control	female	42	no	T/A	T/T	G/C	G/A	T/T	G/G
healthy control	control	female	49	no	T/A	T/T	G/C	G/A	T/C	G/A
healthy control	control	female	48	no	T/A	A/A	G/C	G/A	T/C	G/G
healthy control	control	female	57	no	T/T	T/A	G/G	G/A	T/C	G/G
healthy control	control	female	52	no	T/T	T/T	G/C	G/A	T/C	G/A
healthy control	control	female	56	no	T/T	T/A	C/C	A/A	T/C	G/G
healthy control	control	female	56	no	T/T	T/T	G/G	G/A	T/T	G/G
healthy control	control	female	51	no	T/T	T/A	G/C	G/A	T/T	G/G
healthy control	control	female	52	no	T/T	T/A	G/G	G/A	T/T	G/A
healthy control	control	female	59	no	T/T	T/A	G/C	G/A	T/T	G/G
healthy control	control	female	59	no	T/A	A/A	C/C	G/A	T/T	G/G
healthy control	control	female	58	no	T/A	T/A	G/G	A/A	T/C	G/G
healthy control	control	female	54	no	T/T	T/A	G/C	G/G	T/T	G/G
healthy control	control	female	56	no	T/T	T/A	G/C	G/A	T/T	G/A
healthy control	control	female	57	no	T/T	T/T	G/G	A/A	T/T	A/A
healthy control	control	female	57	no	T/T	T/A	G/G	G/A	T/C	G/G
healthy control	control	female	52	no	T/A	A/A	G/C	G/G	T/T	G/A
healthy control	control	female	56	no	T/T	A/A	G/G	A/A	T/T	G/G
healthy control	control	female	59	no	T/T	T/A	G/G	A/A	T/C	G/G
healthy control	control	female	51	no	T/T	T/A	C/C	A/A	T/T	G/G
healthy control	control	female	56	no	T/A	T/T	G/C	A/A	T/T	G/G
healthy control	control	female	53	no	T/A	T/T	G/C	G/A	T/T	G/A
healthy control	control	female	58	no	T/T	T/T	G/C	G/G	T/T	A/A
healthy control	control	female	60	no	T/A	T/T	G/C	A/A	T/T	G/G
healthy control	control	female	55	no	T/T	T/A	G/G	G/A	T/T	G/G
healthy control	control	female	60	no	T/T	T/A	G/C	G/A	T/C	G/A
healthy control	control	female	54	no	T/A	T/A	G/C	G/A	T/T	G/G
healthy control	control	female	60	no	T/T	T/A	G/C	A/A	T/T	G/G
healthy control	control	female	52	no	T/T	T/T	C/C	A/A	T/T	G/G
healthy control	control	female	59	no	T/T	T/T	G/G	G/A	T/T	G/G
healthy control	control	female	52	no	T/T	T/T	G/C	G/A	T/C	G/G
healthy control	control	female	51	no	T/A	T/A	G/G	G/A	T/T	G/A
healthy control	control	female	57	no	T/T	T/A	G/C	G/A	T/T	G/G
healthy control	control	female	55	no	T/T	T/A	G/G	G/A	T/T	G/A
healthy control	control	female	59	no	T/A	T/T	G/C	G/A	T/T	G/G
healthy control	control	female	51	no	T/A	T/A	G/C	A/A	T/C	G/G
healthy control	control	female	53	no	T/T	T/A	G/C	A/A	T/C	G/G
healthy control	control	female	53	no	T/T	T/A	G/C	G/A	T/C	G/A
healthy control	control	female	56	no	T/T	T/T	G/G	A/A	T/T	G/G
healthy control	control	female	60	no	T/T	T/T	G/G	A/A	C/C	G/A
healthy control	control	female	56	no	T/A	T/T	G/G	G/G	T/T	G/G
healthy control	control	female	53	no	T/A	T/T	G/G	G/G	T/C	G/A
healthy control	control	female	62	no	T/T	T/A	G/C	G/A	T/T	G/A
healthy control	control	female	63	no	T/T	T/T	G/C	A/A	T/T	G/A
healthy control	control	female	61	no	T/T	T/T	G/C	G/A	T/T	G/A
healthy control	control	female	65	no	T/T	A/A	G/G	A/A	T/C	G/G
healthy control	control	female	62	no	T/T	T/T	G/G	G/A	T/T	G/G
healthy control	control	female	62	no	T/T	T/T	G/G	G/A	T/T	G/A
healthy control	control	female	66	no	T/T	T/T	G/G	G/G	T/C	G/G
healthy control	control	female	61	no	T/T	T/A	G/G	G/A	T/T	G/G
healthy control	control	female	62	no	T/A	T/T	G/G	G/A	C/C	G/G
healthy control	control	female	61	no	T/T	T/A	G/G	A/A	T/C	A/A
healthy control	control	female	69	no	T/A	T/T	C/C	G/G	T/T	G/G
healthy control	control	female	61	no	T/A	T/T	G/G	G/A	T/C	G/G
healthy control	control	female	65	no	T/A	T/T	G/G	G/A	T/T	G/G
healthy control	control	female	62	no	T/A	A/A	G/G	G/G	T/C	G/A
healthy control	control	female	61	no	T/T	T/A	G/G	G/A	T/T	G/A
healthy control	control	female	61	no	T/T	A/A	G/C	A/A	T/T	G/G
healthy control	control	female	61	no	T/T	T/A	G/G	G/A	T/C	G/G
healthy control	control	female	61	no	T/T	T/T	C/C	G/A	T/T	G/A
healthy control	control	female	56	no	T/T	T/T	G/G	A/A	T/T	G/G
healthy control	control	female	60	no	T/A	T/T	G/G	A/A	C/C	G/A
healthy control	control	female	56	no	T/A	T/T	G/G	G/G	T/T	G/G
healthy control	control	female	53	no	T/T	T/T	G/G	G/G	T/C	G/A
healthy control	control	female	62	no	T/T	T/A	G/C	G/A	T/T	G/A
healthy control	control	female	63	no	T/T	T/T	G/G	A/A	T/T	G/A
healthy control	control	female	61	no	T/T	T/T	G/C	G/A	T/T	G/A
healthy control	control	female	65	no	T/T	A/A	G/G	A/A	T/C	G/G
healthy control	control	female	62	no	T/T	T/T	G/G	G/A	T/T	G/G
healthy control	control	female	62	no	T/T	T/T	G/G	G/A	T/T	G/A
healthy control	control	female	66	no	T/T	T/T	G/G	G/G	T/C	G/G
healthy control	control	female	61	no	T/A	T/A	G/G	G/A	T/T	G/G
healthy control	control	female	62	no	T/T	T/T	G/G	G/A	C/C	G/G
healthy control	control	female	61	no	T/A	T/A	G/G	A/A	T/C	A/A
healthy control	control	female	69	no	T/A	T/T	C/C	G/G	T/T	G/G
healthy control	control	female	61	no	T/A	T/T	G/G	G/A	T/C	G/G
healthy control	control	female	65	no	T/A	T/T	G/G	G/A	T/T	G/G
healthy control	control	female	62	no	T/T	A/A	G/G	G/G	T/C	G/A
healthy control	control	female	61	no	T/T	T/A	G/G	G/A	T/T	G/A
healthy control	control	female	61	no	T/T	A/A	G/C	A/A	T/T	G/G
